# Supplementary material for: Integrative analysis of the metabolome and transcriptome reveals the molecular mechanism of chlorogenic acid synthesis in peach fruit
Source: Front Nutr. 2022 Jul 19;9:961626. doi: 10.3389/fnut.2022.961626 (PMC9344011; doi:10.3389/fnut.2022.961626)
Supplement: Supplementary file 1 [file Table_1.XLSX]

## Sheet: Sheet1
Table S1 The composition and content of chlorogenic acids of 205 peach cultivars.
Varieties	NCGA (mg/kg FW)	CGA (mg/kg FW)	CCGA (mg/kg FW)	Total CGAs (mg/kg FW)
HJM	4.11824	3.11582	0.267443	7.5015
QF	48.1807	60.6141	0.0769566	108.872
JNY	38.284	58.8682	0.29686	97.4491
LB	51.4054	64.9266	0.224162	116.556
PT	30.3218	25.0601	0.0829836	55.4649
ZYN	11.828	46.2247	0.0421282	58.0948
XXL	21.8751	23.6635	0.0623262	45.6009
CXMI	82.1389	127.625	0.3521	210.116
JB	54.2557	28.4392	0.286036	82.9809
XCTT	30.6394	78.6841	0.191223	109.515
ZSHSM	61.424	111.112	0.209884	172.746
YHL	42.3264	28.258	0.18388	70.7683
ZXY	30.1499	30.9791	0.150864	61.2798
WJZBF	22.8706	16.3628	0.0516648	39.2851
XH3	33.7289	28.4196	0.133217	62.2817
BXL	23.6111	21.731	0.058743	45.4008
YG	44.2374	18.2152	0.132247	62.5849
BMZS	32.7395	20.4023	0.095578	53.2374
YY	59.3057	52.724	0.27594	112.306
ZSH	78.7116	63.1532	0.270954	142.136
HLH	33.9314	49.165	0.193183	83.2896
MX1	45.2659	74.6244	0.0996182	119.99
HG1	19.601	16.3434	0.0335771	35.9779
ZJH1	27.5589	16.9444	0.0734876	44.5767
MXL	41.5057	41.4759	0.088829	83.0704
XH1	30.0278	33.076	0.111993	63.2158
CJ	34.9429	21.7812	0.0826696	56.8067
RG1	31.6397	33.1566	0.0933426	64.8896
YR	26.1331	26.2599	0.120096	52.5131
JJ3	33.3021	26.2358	0.107445	59.6453
SJ2	35.221	20.8505	0.18516	56.2566
ANSM	23.5348	14.2298	0.0975477	37.8622
HYL	25.4	21.7226	0.0769992	47.1996
HY2	40.9297	29.9546	0.160398	71.0447
GSZS	18.9774	37.6567	0.0333723	56.6675
ZY15	37.9014	38.6314	0.135197	76.668
CY	45.8576	47.6673	0.116172	93.6411
ZHBS	27.891	20.241	0.0608351	48.1928
RCBF	57.6767	47.5748	0.315359	105.567
NL	46.1025	47.2562	0.253595	93.6123
XH	19.1795	13.9755	0.110256	33.2653
RP2	24.4456	10.6569	0.16591	35.2684
ZBF	36.1589	34.2313	0.330746	70.721
CY2	47.9113	24.1714	0.327051	72.4097
ZY	35.396	28.0971	0.278318	63.7714
JBL	23.1435	32.1638	0.175529	55.4828
AZ	32.2131	26.782	0.219573	59.2147
DF	28.4199	42.7755	0.295197	71.4906
YB	62.1379	21.4097	0.405406	83.9529
Y172	43.7015	33.8438	0.437612	77.9829
MGL	26.3985	24.1568	0.210316	50.7656
BJH	67.2866	26.5332	0.557831	94.3776
XL	45.6671	26.4563	0.327735	72.4512
KX	13.602	17.6984	0.10651	31.4069
JX	142.024	95.7819	0.478425	238.284
ZFTP	25.6915	37.7775	0.277245	63.7463
QBJ	42.2009	30.4299	0.36386	72.9946
ZKM	29.3404	29.1791	0.239921	58.7593
YNT40	21.7607	25.7192	0.18028	47.6602
B6	14.8319	22.4689	0.181614	37.4823
CJ	20.9237	10.9318	0.143102	31.9986
TJSM	15.5894	80.8215	0.126637	96.5375
DZBCY	41.3274	32.0666	0.251766	73.6458
BH	89.2635	50.2101	0.984324	140.458
ZSSM	30.9891	41.0734	0.208372	72.2709
DZB	42.3514	31.1579	0.377833	73.8871
QG	13.8561	4.65632	0.151706	18.6642
NS	23.2105	26.3264	0.147589	49.6845
JZS	31.6548	41.6728	0.181434	73.5091
XCT	41.8141	70.4541	0.218653	112.487
YH1	27.9583	94.2796	0.136185	122.374
ZLY	32.1457	28.3999	0.215166	60.7608
ZFW	33.7656	30.7225	0.212999	64.7012
CFZS	29.1162	42.4661	0.175734	71.7581
NXT	18.7274	36.3319	0.117283	55.1766
ZXH	30.0023	57.9326	0.276813	88.2118
ZXHP	25.537	171.706	0.483774	197.727
HZ	36.3812	26.9538	0.218345	63.5534
ZHPT	34.9693	35.2938	0.303127	70.5663
RG22	69.8078	20.2347	0.405307	90.4478
CG1	26.0481	19.1584	0.199847	45.4064
LJT	40.9188	66.3969	0.278162	107.594
MGH	34.0489	24.1417	0.206073	58.3967
ZBS	61.1161	79.0774	0.34642	140.54
RZSM	17.3627	16.4574	0.108977	33.9291
YTSMT	153.58	304.291	1.04902	458.921
ZJH3	34.7713	15.4214	0.138972	50.3316
MZL	32.2067	88.3445	0.183099	120.734
ZJX	49.0575	40.2277	0.351858	89.6371
BN	35.0602	50.4132	0.148802	85.6222
JLHL	32.0368	23.8591	0.129158	56.0251
JC2	17.2945	11.8608	0.0922181	29.2475
RB	16.3998	14.4243	0.112148	30.9362
JX1	33.5114	17.8614	0.233081	51.6059
ZJ2	54.2625	33.8995	0.280607	88.4427
YXH	34.2764	25.4059	0.242405	59.9247
HQS	20.217	25.9287	0.150942	46.2966
JJH	30.8897	47.9793	0.289419	79.1585
X	35.1126	40.1325	0.313629	75.5588
HFT	37.7484	43.1499	0.29451	81.1929
XC	19.3124	29.0393	0.163333	48.515
FG	40.3994	32.0125	0.472017	72.8839
BF	22.1492	41.6288	0.25092	64.0289
TQ	22.4464	20.7442	0.217552	43.4082
CSL	40.1095	56.1989	0.330718	96.6391
DBF	35.9273	89.6238	0.305119	125.856
HRDHP	29.7824	82.4968	0.379568	112.659
HD	24.2898	14.0365	0.166301	38.4926
FLDLK	59.1638	52.8886	0.440427	112.493
WSWA	44.369	30.1444	0.27751	74.7909
BT	36.2108	12.113	0.217631	48.5413
WZ	15.2285	18.1832	0.0967596	33.5084
ABBT	24.5338	29.887	0.148408	54.5691
QJBT	27.5226	11.5287	0.17413	39.2255
RG28	129.864	121.192	1.17356	252.229
FHPT1	117.808	83.0397	0.50029	201.348
ZYT	107.711	49.7671	0.76409	158.242
NSTT	33.3141	47.2266	0.409735	80.9504
GS	65.0326	22.9729	0.762213	88.7677
HSQ	27.0317	33.3205	0.303068	60.6553
MX2	35.742	20.5028	0.350927	56.5958
FH	24.6221	13.2675	0.206799	38.0964
SZSM	58.4625	96.1223	0.209884	154.795
81-14-63	25.8068	28.208	0.244688	54.2595
MKNL	48.5249	45.7311	0.507178	94.7632
ZY11	19.4091	21.69	0.172954	41.2721
JF	60.2977	35.9673	0.512463	96.7775
YF	45.4635	22.8469	0.447652	68.7581
HBLT	18.1492	15.0296	0.136794	33.3156
LMAN	35.2536	75.1594	0.422621	110.836
HGEN	16.7662	12.5344	0.131724	29.4323
SHHPT	25.6974	32.0271	0.18451	57.9089
RP5	36.2177	17.7176	0.241806	54.1771
BMPT	41.2596	34.7102	0.388017	76.3579
FHPT2	34.2871	46.8582	0.286869	81.4321
JLPT	25.6118	49.5712	0.273151	75.4562
LY	30.6443	30.1845	0.262642	61.0914
DTT	30.7494	24.321	0.13488	55.2052
WLY	28.0475	30.6459	0.234568	58.928
WSDPT	40.4572	47.7599	0.265272	88.4823
XH6	23.4483	16.9939	0.14649	40.5887
XHH	23.41	18.8822	0.11922	42.4115
RG23	20.7754	13.2267	0.0891525	34.0913
MT	27.4363	12.4869	0.179665	40.1029
LL	20.7768	24.0729	0.083158	44.9329
CPPT	17.3461	24.041	0.0488064	41.436
FL	24.482	24.5766	0.105676	49.1642
XYB	20.9457	20.6047	0.149353	41.6997
FQHT	24.7408	32.3188	0.159343	57.219
YCB	23.1877	23.5413	0.151148	46.8802
JJ2	28.2214	23.6625	0.206663	52.0905
ZHPT1	49.6075	53.7613	0.299799	103.669
ZSLHYL	44.6139	20.8218	0.375283	65.811
LF	36.8131	29.9252	0.186964	66.9253
HGL	27.6891	19.5743	0.143426	47.4068
JH	61.2374	38.4443	0.215802	99.8975
ZFT	27.8059	18.9076	0.151259	46.8648
CG	12.6016	36.2132	0.0336806	48.8485
SG	44.8417	29.0488	0.117919	74.0085
JSZL	23.2908	18.5678	0.0457731	41.9044
YLSM	20.2368	38.878	0.0841099	59.1989
CXME	14.9322	47.5101	0.0162395	62.4585
DZHT	40.8842	20.4265	0.264404	61.575
HY4	23.9243	26.5522	0.133336	50.6099
TBD	38.042	21.1428	0.157224	59.342
SJH	22.5518	35.9325	0.252365	58.7367
YH2	12.9207	25.033	0.0915515	38.0453
YDBT	17.0637	10.9179	0.192372	28.174
ZJH2	27.5573	15.4824	0.309978	43.3497
RP3	14.2117	9.70519	0.168692	24.0856
SF	95.1547	59.7992	0.636074	155.59
63-15-75	21.8371	13.1989	0.212784	35.2488
JH18	30.0556	21.1385	0.361675	51.5558
RG19	69.3144	19.1881	0.566158	89.0686
YNT42	27.679	28.1497	0.314332	56.1431
BBL	32.3634	20.3541	0.377902	53.0954
RP1	11.7098	9.41677	0.1425	21.269
LYBF	179.87	60.3015	0.762447	240.934
SH	50.6991	34.5208	0.286169	85.5061
JX2	19.0701	14.6985	0.0715471	33.8401
YJH	40.5805	20.7698	0.301511	61.6518
YDC	21.8679	47.3606	0.142847	69.3714
A19	42.0964	37.2682	0.336335	79.7008
RG7	46.8464	17.5122	0.269761	64.6284
LYSJT	75.8295	63.8483	0.412979	140.091
ZRT	45.8771	222.288	0.809891	268.975
TJ	47.0301	110.265	0.426671	157.721
XHP	30.3799	51.5244	0.34961	82.254
ZHP	89.6525	54.3423	0.644416	144.639
HY3	23.8446	15.1165	0.177956	39.1391
HY7	32.9216	17.5495	0.233008	50.7041
JSZH	47.4387	26.1528	0.24121	73.8328
BJYXH	109.435	306.191	0.552189	416.178
RG	16.3323	10.6815	0.180471	27.1943
HYT	57.2673	85.6305	0.678571	143.576
HWZ	70.3407	99.8835	0.259884	170.484
CM	65.7928	101.335	0.3521	167.48
DHZS	35.1084	112.434	0.183099	147.726
HNH	205.633	137.431	0.313127	343.377
JT	108.762	190.494	0.3621	299.619
HJML	135.087	192.657	0.3821	328.127
CLHR	78.2528	167.906	0.422199	246.581
HT	77.2961	232.808	0.89382	310.998
TXH	126.86	230.584	0.454323	357.899
YZZTT	21.5849	65.6484	0.248938	87.4822
