# Supplementary material for: Integrative analysis of the metabolome and transcriptome reveals the molecular mechanism of chlorogenic acid synthesis in peach fruit
Source: Front Nutr. 2022 Jul 19;9:961626. doi: 10.3389/fnut.2022.961626 (PMC9344011; doi:10.3389/fnut.2022.961626)
Supplement: Supplementary file 2 [file Table_2.XLSX]

## Sheet: Sheet1
Table S2 Primers for qRT-PCR analysis.
Gene ID	Forward primer sequences（5’→3’）	Reverse primer sequences（5’→3’）	Use
PRUPE_1G580300	TGCACCCTCCAACTCCTCTA	CGCTACGGCCCAGACATTTA	qRT-PCR fo PpCYP98A
PRUPE_1G580500	GGGAGCAGTGGCTTTCAACA	TCCATTGGCTACAATGGCCT	qRT-PCR fo PpCYP98A
PRUPE_3G100800	ATGGATGTTATTACAACGCGG	TTATATCTCATACAACAACTTGGAGAA	qRT-PCR fo PpHCT
PRUPE_3G101000	ATGGCGGTGGTCAACGTG	TTATATCTCATACAACAACTTGGAGAA	qRT-PCR fo PpHCT
PRUPE_3G101900	ATGGTGGTAAACGTGAGCG	TTATATGTCGTATAACAACTTGGAAA	qRT-PCR fo PpHCT
PRUPE_1G405400	GTGGGTTCTGCAATGCGTTT	CCAATGTGGCACCGTAGTCT	qRT-PCR fo PpMYB
PRUPE_2G192100	CGGGTCGAACCGATAACGAG	TTCTTGTGGGTGCTTGGGTC	qRT-PCR fo PpMYB
PRUPE_2G200400	GCTGCTGATGAGAAGGTGGT	TACTTCGCTGCTGGAAGGTG	qRT-PCR fo PpMYB
PRUPE_5G045000	ACTGCTAAGGACTTGCCGAC	GAACTCAACTGCACCAAGCG	qRT-PCR fo PpMYB
PRUPE_1G262700	GCACAGGCTGTTCTTGTTGG	GTGGTTGTTACGCCTGAGGA	qRT-PCR fo PpMYB
PRUPE_5G222400	ACAAGTTGCAGCGAGGATGA	GCCTTCACCATGACGAGCTA	qRT-PCR fo PpMYB
PRUPE_8G164300	GACGATCGCCTCATTGCCTA	TGCCACGTTTGAGATCAGGT	qRT-PCR fo PpMYB
PRUPE_1G404700	TGCCTCCAAATGTGAGCAGA	CCATTCCAAGTTCAAAGGCCC	qRT-PCR fo PpMYB
