# Supplementary material for: Integrative analysis of the metabolome and transcriptome reveals the molecular mechanism of chlorogenic acid synthesis in peach fruit
Source: Front Nutr. 2022 Jul 19;9:961626. doi: 10.3389/fnut.2022.961626 (PMC9344011; doi:10.3389/fnut.2022.961626)
Supplement: Supplementary file 3 [file Table_3.XLSX]

## Sheet: Sheet1
Table S3 Summary of Peach fruits transcriptome data.
sample	Raw reads	Clean reads	Clean bases(GB)	Error rate(%)	Q20 (%)	Q30 (%)	GC (%)	total_map	unique_map
BJ_S2_1	44321290	43661962	6.55	0.03	97.94	93.9	45.96	42161113(96.56%)	40881017(93.63%)
BJ_S2_2	40632400	39912688	5.99	0.03	97.96	94.01	46.07	37959638(95.11%)	36759628(92.1%)
BJ_S2_3	44612156	43900372	6.59	0.03	97.87	93.76	46.01	41963570(95.59%)	40477589(92.2%)
BJ_S3_1	39967590	39496042	5.92	0.02	98.19	94.42	45.77	38330268(97.05%)	37473782(94.88%)
BJ_S3_2	44588650	44032754	6.6	0.03	98.03	94.11	45.93	42509564(96.54%)	41511705(94.27%)
BJ_S3_3	46769398	46001114	6.9	0.03	98.01	94.04	45.87	44526751(96.79%)	43550520(94.67%)
BJ_S4_1_1	45742692	45038478	6.76	0.02	98.19	94.43	45.8	43747429(97.13%)	42788721(95.0%)
BJ_S4_1_2	44754404	44066660	6.61	0.02	98.16	94.35	45.65	42874638(97.29%)	41906497(95.1%)
BJ_S4_1_3	44700306	44035082	6.61	0.03	97.92	93.77	45.87	42650421(96.86%)	41730127(94.77%)
BJ_S4_2_1	43085102	42564686	6.38	0.02	98.25	94.6	45.95	41150566(96.68%)	40276203(94.62%)
BJ_S4_2_2	44848088	44114798	6.62	0.02	98.11	94.21	45.83	42684961(96.76%)	41769446(94.68%)
BJ_S4_2_3	43755450	43177332	6.48	0.02	98.1	94.19	45.95	42047027(97.38%)	41134225(95.27%)
XH_S2_1	44638440	44096282	6.61	0.03	97.89	93.68	45.93	42359401(96.06%)	41027644(93.04%)
XH_S2_2	41966150	41442968	6.22	0.03	97.88	93.83	45.97	39861141(96.18%)	38556570(93.04%)
XH_S2_3	39748142	39340912	5.9	0.03	97.72	93.39	45.97	37889855(96.31%)	36730901(93.37%)
XH_S3_1	45278546	44954570	6.74	0.03	98.04	94.11	45.91	43638330(97.07%)	42482527(94.5%)
XH_S3_2	40724046	40384514	6.06	0.02	98.19	94.4	43.22	39430952(97.64%)	38283660(94.8%)
XH_S3_3	40594426	40178860	6.03	0.03	97.95	93.8	45.79	39039254(97.16%)	38056320(94.72%)
XH_S4_1_1	45210034	44876518	6.73	0.02	98.1	94.2	45.56	43756532(97.5%)	42559117(94.84%)
XH_S4_1_2	42690308	42349380	6.35	0.03	98.02	94.02	45.5	41235058(97.37%)	40094610(94.68%)
XH_S4_1_3	40106356	39727334	5.96	0.02	98.11	94.23	45.6	38666615(97.33%)	37609645(94.67%)
XH_S4_2_1	43610476	43275546	6.49	0.03	98.04	94.03	45.51	42208421(97.53%)	41345403(95.54%)
XH_S4_2_2	44103260	43635556	6.55	0.02	98.09	94.17	45.42	42535290(97.48%)	41679363(95.52%)
XH_S4_2_3	44632618	44065858	6.61	0.02	98.16	94.35	45.7	43020737(97.63%)	42165909(95.69%)
