# Supplementary material for: Integrative analysis of the metabolome and transcriptome reveals the molecular mechanism of chlorogenic acid synthesis in peach fruit
Source: Front Nutr. 2022 Jul 19;9:961626. doi: 10.3389/fnut.2022.961626 (PMC9344011; doi:10.3389/fnut.2022.961626)
Supplement: Supplementary file 4 [file Table_4.XLSX]

## Sheet: Sheet1
Table S4 Statistics of the number of differentially expressed genes.
Compare group	All DEGs number	Up-regulated DEGs number	Down-regulated DEGs number
XH_S2 vs BJ_S2	2469	1284	1185
XH_S3 vs BJ_S3	3570	1729	1841
XH_S4_1 vs BJ_S4_1	4002	2202	1800
XH_S4_2 vs BJ_S4_2	4620	2468	2152
BJ_S3 vs BJ_S2	2095	1071	1024
BJ_S4_1 vs BJ_S2	4263	1832	2431
BJ_S4_2 vs BJ_S2	5560	2442	3118
XH_S3 vs XH_S2	4352	2011	2341
XH_S4_1 vs XH_S2	5806	2733	3073
XH_S4_2 vs XH_S2	6942	3233	3709
