# Supplementary material for: Integrative analysis of the metabolome and transcriptome reveals the molecular mechanism of chlorogenic acid synthesis in peach fruit
Source: Front Nutr. 2022 Jul 19;9:961626. doi: 10.3389/fnut.2022.961626 (PMC9344011; doi:10.3389/fnut.2022.961626)
Supplement: Supplementary file 5 [file Table_5.XLSX]

## Sheet: Sheet1
Table S5 Gene expression of 30 structural genes
Gene ID	gene_description	tf_family	BJ_S2_1_fpkm	BJ_S2_2_fpkm	BJ_S2_3_fpkm	BJ_S3_1_fpkm	BJ_S3_2_fpkm	BJ_S3_3_fpkm	BJ_S4_1_1_fpkm	BJ_S4_1_2_fpkm	BJ_S4_1_3_fpkm	BJ_S4_2_1_fpkm	BJ_S4_2_2_fpkm	BJ_S4_2_3_fpkm	XH_S2_1_fpkm	XH_S2_2_fpkm	XH_S2_3_fpkm	XH_S3_1_fpkm	XH_S3_2_fpkm	XH_S3_3_fpkm	XH_S4_1_1_fpkm	XH_S4_1_2_fpkm	XH_S4_1_3_fpkm	XH_S4_2_1_fpkm	XH_S4_2_2_fpkm	XH_S4_2_3_fpkm
PRUPE_2G211800	- && Q9SMK9.1 RecName: Full=Phenylalanine ammonia-lyase 2 && PF00221:Aromatic amino acid lyase	-	46.3395	50.9928	43.235	54.9348	59.2155	37.3581	64.2378	49.9176	69.2221	67.2743	71.3399	101.189	31.3278	36.9207	36.0405	3.18158	2.87442	5.91844	3.76495	3.19178	2.88891	3.23989	3.42681	2.42838
PRUPE_6G235400	- && O64963.1 RecName: Full=Phenylalanine ammonia-lyase 1 && PF00221:Aromatic amino acid lyase	-	28.8146	33.223	31.4936	93.9372	135.39	65.6859	99.3658	77.7502	95.4154	270.298	250.141	480.381	23.2018	41.7817	27.4815	0.492914	0.304923	0.667078	3.84306	4.11901	4.23153	1.81937	1.79635	2.62759
PRUPE_6G040400	- && O24312.1 RecName: Full=Trans-cinnamate 4-monooxygenase; AltName: Full=Cinnamic acid 4-hydroxylase; Short=C4H; Short=CA4H; AltName: Full=Cytochrome P450 73; AltName: Full=Cytochrome P450C4H [Populus tremuloides] && PF00067:Cytochrome P450	p450	414.138	443.192	382.781	405.799	452.621	408.414	404.724	339.75	419.286	650.368	624.199	999.71	405.508	511.956	464.734	22.9611	13.6357	28.2739	36.6894	36.0998	39.482	24.0513	20.1519	30.0366
PRUPE_1G087900	- && O24145.1 RecName: Full=4-coumarate--CoA ligase 1; Short=4CL 1; AltName: Full=4-coumaroyl-CoA synthase 1 && PF13193:AMP-binding enzyme C-terminal domain|PF00501:AMP-binding enzyme	AMP-binding	17.7104	16.0373	23.3234	3.84521	3.88851	4.92778	3.11334	2.29813	1.79113	0.905583	0.717653	1.17187	12.292	14.4787	12.3456	1.21352	0.962774	3.43652	0.863865	0.804532	0.924011	0.70144	0.90165	0.194069
PRUPE_1G232500	- && Q84P23.2 RecName: Full=4-coumarate--CoA ligase-like 9; AltName: Full=4-coumarate--CoA ligase isoform 4; Short=At4CL4 && PF13193:AMP-binding enzyme C-terminal domain|PF00501:AMP-binding enzyme	AMP-binding	16.5095	15.6251	16.8443	20.263	20.144	16.6407	21.5371	20.0743	22.4414	17.0225	15.3945	8.41817	17.6341	16.2392	13.7924	14.9224	6.19729	12.9511	13.2491	12.7703	13.6313	7.55082	5.54322	11.0593
PRUPE_1G355900	- && Q84P21.2 RecName: Full=4-coumarate--CoA ligase-like 5; AltName: Full=4-coumarate--CoA ligase isoform 9; Short=At4CL9; AltName: Full=Peroxisomal OPC-8:0-CoA ligase 1 && PF13193:AMP-binding enzyme C-terminal domain|PF00501:AMP-binding enzyme	AMP-binding	34.7102	37.3446	34.4865	73.4587	63.5596	53.8459	77.3135	77.5684	80.1751	94.8744	99.9868	79.6067	41.2673	44.8159	38.8367	44.0232	35.6645	51.9261	66.8178	69.2996	63.5361	72.9017	74.9052	80.1757
PRUPE_2G091700	- && Q84P21.2 RecName: Full=4-coumarate--CoA ligase-like 5; AltName: Full=4-coumarate--CoA ligase isoform 9; Short=At4CL9; AltName: Full=Peroxisomal OPC-8:0-CoA ligase 1 && PF00501:AMP-binding enzyme|PF13193:AMP-binding enzyme C-terminal domain	AMP-binding	2.25047	2.73008	2.60807	2.18568	2.01745	2.67883	2.5116	1.82665	2.89943	2.61216	2.64332	3.09053	1.7173	2.08043	1.76849	1.62419	1.84167	1.24708	1.39542	2.24581	1.63054	2.12098	2.13688	1.93128
PRUPE_2G326300	- && P31687.2 RecName: Full=4-coumarate--CoA ligase 2; Short=4CL 2; AltName: Full=4-coumaroyl-CoA synthase 2; AltName: Full=Clone 4CL16 && PF00501:AMP-binding enzyme	AMP-binding	106.837	119.074	110.684	111.842	116.034	71.7226	70.0001	55.8639	78.9322	126.962	123.183	188.616	115.946	153.961	125.645	2.08491	2.00093	0.883167	5.91618	4.92628	5.57285	5.96526	3.51145	11.7303
PRUPE_3G107300	- && O24145.1 RecName: Full=4-coumarate--CoA ligase 1; Short=4CL 1; AltName: Full=4-coumaroyl-CoA synthase 1 && PF13193:AMP-binding enzyme C-terminal domain|PF00501:AMP-binding enzyme	AMP-binding	46.3704	49.4727	59.4833	17.079	17.5481	30.5745	19.2077	14.783	15.2888	9.10196	7.32406	10.0677	95.1231	101.894	97.9796	8.12324	4.86386	15.4596	4.49018	4.40834	3.08662	2.79574	3.40454	0.853377
PRUPE_5G097700	- && Q9SMT7.1 RecName: Full=Oxalate--CoA ligase; AltName: Full=4-coumarate--CoA ligase isoform 8; Short=At4CL8; AltName: Full=4-coumarate--CoA ligase-like 10; AltName: Full=Acyl-activating enzyme 3; AltName: Full=Adenosine monophosphate binding protein 3; Short=AtMPBP3; AltName: Full=Oxalyl-CoA synthetase && PF13193:AMP-binding enzyme C-terminal domain|PF00501:AMP-binding enzyme	AMP-binding	97.3451	88.7079	84.6488	286.746	299.016	219.45	385.527	384.227	402.46	442.983	444.558	533.266	34.2317	47.1512	34.3364	395.445	196.124	490.181	581.834	572.545	496.597	397.274	471.411	436.519
PRUPE_5G154000	- && Q84P23.2 RecName: Full=4-coumarate--CoA ligase-like 9; AltName: Full=4-coumarate--CoA ligase isoform 4; Short=At4CL4 && PF00501:AMP-binding enzyme|PF13193:AMP-binding enzyme C-terminal domain	AMP-binding	11.3091	11.8692	13.2149	9.40703	10.1726	7.91799	21.2535	18.8134	23.9932	18.8312	18.3464	11.6722	5.66634	6.56898	6.44654	6.67155	3.23487	6.41085	11.4931	12.5916	11.3281	10.4455	11.5487	11.9701
PRUPE_5G154100	- && Q84P23.2 RecName: Full=4-coumarate--CoA ligase-like 9; AltName: Full=4-coumarate--CoA ligase isoform 4; Short=At4CL4 && PF00501:AMP-binding enzyme|PF13193:AMP-binding enzyme C-terminal domain	AMP-binding	24.2704	22.2539	25.1704	23.5181	22.2903	20.836	17.1773	22.4315	22.1556	10.6215	9.3518	9.19859	15.0461	13.6225	11.3926	15.3136	7.89018	17.177	17.0754	19.6657	18.1673	12.6605	12.9531	16.192
PRUPE_6G109000	- && Q9M0X9.1 RecName: Full=4-coumarate--CoA ligase-like 7; AltName: Full=4-coumarate--CoA ligase isoform 6; Short=At4CL6 && PF00501:AMP-binding enzyme|PF13193:AMP-binding enzyme C-terminal domain	AMP-binding	4.05418	4.55387	2.8781	3.74188	4.42858	4.71275	5.17896	5.74292	5.12255	5.85921	7.14912	6.22994	1.33349	1.07069	1.65178	4.70974	5.57482	4.56788	5.77153	4.65688	6.28874	8.68032	10.1502	7.83917
PRUPE_7G085200	- && Q84P24.2 RecName: Full=4-coumarate--CoA ligase-like 6; AltName: Full=4-coumarate--CoA ligase isoform 7; Short=At4CL7 && PF00501:AMP-binding enzyme|PF13193:AMP-binding enzyme C-terminal domain	AMP-binding	1.1164	1.27859	1.59995	1.47551	1.25211	1.01701	1.44877	1.48303	1.26012	1.09573	1.37076	1.40913	1.33921	1.56303	1.4309	0.85802	2.00465	1.09639	0.581709	0.567969	0.754886	0.794011	0.717916	0.735086
PRUPE_7G129300	- && Q9M0X9.1 RecName: Full=4-coumarate--CoA ligase-like 7; AltName: Full=4-coumarate--CoA ligase isoform 6; Short=At4CL6 && PF13193:AMP-binding enzyme C-terminal domain|PF00501:AMP-binding enzyme	AMP-binding	4.27403	4.39865	5.23814	7.51732	5.90576	5.3001	11.4341	11.8865	13.6865	7.25634	9.23877	4.34542	2.2743	3.47346	3.26115	11.6112	6.38751	9.68159	12.5938	10.9198	11.3881	9.69843	10.9034	15.1748
PRUPE_8G160600	- && Q84P24.2 RecName: Full=4-coumarate--CoA ligase-like 6; AltName: Full=4-coumarate--CoA ligase isoform 7; Short=At4CL7 && PF00501:AMP-binding enzyme	AMP-binding	0.664478	0.709969	0.75235	0.440492	0.406587	0.546268	0.520536	0.429648	0.349856	0.387987	0.344023	0.695515	1.26337	0.972729	1.02465	0.514249	0.568407	0.466313	0.522966	0.598411	0.728254	0.482346	0.546707	0.559351
PRUPE_1G580300	- && O48922.1 RecName: Full=Cytochrome P450 98A2 && PF00067:Cytochrome P450	p450	97.323	131.84	128.572	47.0828	50.4827	67.7771	23.5586	21.2199	26.5158	35.3519	36.7893	48.1389	114.195	122.269	121.831	23.7086	26.1352	25.111	16.0384	16.2241	16.2608	7.96233	5.98385	6.55505
PRUPE_1G580400	- && O48922.1 RecName: Full=Cytochrome P450 98A2 && PF00067:Cytochrome P450	p450	24.8944	24.9633	23.8792	28.1573	27.6324	30.29	37.0288	36.3402	41.706	44.9303	39.0994	54.588	26.6896	28.8219	27.3228	17.525	18.3225	19.1241	25.8338	25.0149	28.6853	22.005	20.5019	25.2569
PRUPE_1G580500	- && O48922.1 RecName: Full=Cytochrome P450 98A2 && -	p450	32.041	35.1164	36.2316	19.9131	19.4882	24.7085	20.5865	19.413	21.7686	15.6174	13.6347	15.1287	48.1055	50.7608	52.5642	9.57713	6.59992	15.4814	5.09595	4.03126	4.95557	3.40705	3.83228	2.71493
PRUPE_3G027700	- && Q9LGQ6.1 RecName: Full=Acyl transferase 9; Short=OsAT9 && PF02458:Transferase family	-	0.031732	0	0.0313417	0.137994	0.191058	0.260164	0.247075	0.747757	0.619761	0.414359	0.202074	1.83841	0	0.0328371	0	0	0.0309142	0	0.0301158	0.189998	0	0.0295127	0.475744	0.266395
PRUPE_3G027900	- && Q9SPU3.1 RecName: Full=Acetyl-CoA-benzylalcohol acetyltransferase; Short=CbBEAT-2 [Clarkia breweri] && PF02458:Transferase family	-	26.5764	22.3513	15.1243	75.6858	70.9771	42.1979	112.486	111.839	124.288	123.843	123.255	201.528	13.4624	9.15407	8.67735	9.45536	5.02874	7.48419	20.1054	19.3788	16.2022	18.8997	15.3014	13.9971
PRUPE_3G095000	- && Q9FI78.1 RecName: Full=Shikimate O-hydroxycinnamoyltransferase; AltName: Full=Hydroxycinnamoyl transferase; AltName: Full=Hydroxycinnamoyl-Coenzyme A shikimate/quinate hydroxycinnamoyltransferase && PF02458:Transferase family	-	0.0585404	0	0.0289102	0	0	0	0	0.0287394	0	0.031851	0.0310661	0	0	0.0302896	0	0	0	0	0	0	0	0	0	0.109212
PRUPE_3G100800	- && Q9FI78.1 RecName: Full=Shikimate O-hydroxycinnamoyltransferase; AltName: Full=Hydroxycinnamoyl transferase; AltName: Full=Hydroxycinnamoyl-Coenzyme A shikimate/quinate hydroxycinnamoyltransferase && PF02458:Transferase family	-	1.10986	1.33699	1.60459	0.472152	0.548798	0.864522	0.51662	0.25269	0.330689	0.245043	0.221933	0.276113	0.380922	0.26632	0.361964	0.0300224	0	0.0514228	0.0152656	0	0.0336174	0.0448797	0	0
PRUPE_3G101000	- && Q9FI78.1 RecName: Full=Shikimate O-hydroxycinnamoyltransferase; AltName: Full=Hydroxycinnamoyl transferase; AltName: Full=Hydroxycinnamoyl-Coenzyme A shikimate/quinate hydroxycinnamoyltransferase && PF02458:Transferase family	-	19.5299	17.7955	16.6582	10.5516	8.23556	11.962	6.57531	7.61425	6.43111	3.62396	3.68613	3.08811	4.17816	4.48019	4.05306	1.84261	1.46002	2.66173	0.56441	1.44807	0.870048	0.508859	0.512674	0.377218
PRUPE_3G101100	- && Q9FI78.1 RecName: Full=Shikimate O-hydroxycinnamoyltransferase; AltName: Full=Hydroxycinnamoyl transferase; AltName: Full=Hydroxycinnamoyl-Coenzyme A shikimate/quinate hydroxycinnamoyltransferase && PF02458:Transferase family	-	0.156554	0.0879251	0.0773144	0	0	0.0356543	0.076186	0.115286	0	0.085179	0	0	0	0	0	0	0	0	0	0	0	0	0	0
PRUPE_3G101400	- && Q9FI78.1 RecName: Full=Shikimate O-hydroxycinnamoyltransferase; AltName: Full=Hydroxycinnamoyl transferase; AltName: Full=Hydroxycinnamoyl-Coenzyme A shikimate/quinate hydroxycinnamoyltransferase && PF02458:Transferase family	-	0.261197	0.0651979	0.229319	0	0	0	0	0	0	0	0	0	4.63925	4.32469	2.36357	0	0	0	0	0	0	0	0	0
PRUPE_3G101500	- && Q9FI78.1 RecName: Full=Shikimate O-hydroxycinnamoyltransferase; AltName: Full=Hydroxycinnamoyl transferase; AltName: Full=Hydroxycinnamoyl-Coenzyme A shikimate/quinate hydroxycinnamoyltransferase && PF02458:Transferase family	-	27.6756	34.1716	35.9165	1.09099	1.27202	1.46748	0.10281	0.518581	0.135731	0.0574728	0	0	62.4352	58.5905	50.0035	0.172517	0.0514547	0.281418	0.025063	0.0527067	0	0	0	0.0246332
PRUPE_3G101700	- && Q9FI78.1 RecName: Full=Shikimate O-hydroxycinnamoyltransferase; AltName: Full=Hydroxycinnamoyl transferase; AltName: Full=Hydroxycinnamoyl-Coenzyme A shikimate/quinate hydroxycinnamoyltransferase && PF02458:Transferase family	-	0.0294213	0	0	0	0.0590483	0	0.0572706	0	0	0.0640308	0	0	0	0	0	0.0549148	0.143315	0	0.0558456	0.0293604	0.0922359	0.246272	0.137844	0.329328
PRUPE_3G101800	- && Q8GSM7.1 RecName: Full=Shikimate O-hydroxycinnamoyltransferase; AltName: Full=Hydroxycinnamoyl transferase; AltName: Full=Hydroxycinnamoyl-Coenzyme A shikimate/quinate hydroxycinnamoyltransferase && PF02458:Transferase family	-	1.04008	1.16828	1.71215	1.92647	1.237	1.43878	2.51199	2.34502	2.2175	1.04795	1.51275	0.991893	2.16664	2.31206	3.13723	2.69626	2.02655	4.31032	1.60862	1.53767	1.73097	1.00317	1.29946	1.40137
PRUPE_3G101900	- && Q9FI78.1 RecName: Full=Shikimate O-hydroxycinnamoyltransferase; AltName: Full=Hydroxycinnamoyl transferase; AltName: Full=Hydroxycinnamoyl-Coenzyme A shikimate/quinate hydroxycinnamoyltransferase && PF02458:Transferase family	-	4.83568	5.70205	6.6132	3.40175	3.18383	4.64438	4.0676	2.53512	2.9915	1.95243	1.64886	4.17864	7.36253	8.17409	9.30859	3.26725	3.00569	7.04189	1.53672	2.90414	1.76065	1.40419	1.82478	0.387797
