# Supplementary material for: Integrative analysis of the metabolome and transcriptome reveals the molecular mechanism of chlorogenic acid synthesis in peach fruit
Source: Front Nutr. 2022 Jul 19;9:961626. doi: 10.3389/fnut.2022.961626 (PMC9344011; doi:10.3389/fnut.2022.961626)
Supplement: Supplementary file 6 [file Table_6.XLSX]

## Sheet: Sheet1
Table S6 Gene expression of 571 transcription factors.
Gene ID	gene_description	tf_family	BJ_S2_1_fpkm	BJ_S2_2_fpkm	BJ_S2_3_fpkm	BJ_S3_1_fpkm	BJ_S3_2_fpkm	BJ_S3_3_fpkm	BJ_S4_1_1_fpkm	BJ_S4_1_2_fpkm	BJ_S4_1_3_fpkm	BJ_S4_2_1_fpkm	BJ_S4_2_2_fpkm	BJ_S4_2_3_fpkm	XH_S2_1_fpkm	XH_S2_2_fpkm	XH_S2_3_fpkm	XH_S3_1_fpkm	XH_S3_2_fpkm	XH_S3_3_fpkm	XH_S4_1_1_fpkm	XH_S4_1_2_fpkm	XH_S4_1_3_fpkm	XH_S4_2_1_fpkm	XH_S4_2_2_fpkm	XH_S4_2_3_fpkm
PRUPE_5G182000	- && Q2V9B0.1 RecName: Full=Transcription factor MYB1R1; AltName: Full=Myb-related protein R1; Short=StMYB1R-1 && PF00249:Myb-like DNA-binding domain	Myb_DNA-binding	310.031	322.646	312.536	240.653	259.345	222.347	187.139	172.35	158.522	104.329	93.4481	110.813	310.993	315.041	286.306	141.08	120.169	125.078	137.6	156.09	184.236	100.971	117.055	89.7254
PRUPE_2G215600	- && Q9Y618.2 RecName: Full=Nuclear receptor corepressor 2; Short=N-CoR2; AltName: Full=CTG repeat protein 26; AltName: Full=SMAP270; AltName: Full=Silencing mediator of retinoic acid and thyroid hormone receptor; Short=SMRT; AltName: Full=T3 receptor-associating factor; Short=TRAC; AltName: Full=Thyroid-, retinoic-acid-receptor-associated corepressor && PF00249:Myb-like DNA-binding domain	Myb_DNA-binding	50.3545	47.0902	47.5373	39.1706	40.7351	34.1287	37.7913	36.5113	40.3517	34.8932	37.1516	37.3404	57.9643	59.7719	54.6394	39.2787	53.5449	35.6163	33.6253	33.1446	34.1448	26.4198	23.9951	30.4866
PRUPE_2G192100	- && Q9S9K9.1 RecName: Full=Transcription factor MYB3; AltName: Full=Myb-related protein 3; Short=AtMYB3 && PF00249:Myb-like DNA-binding domain	Myb_DNA-binding	451.693	428.862	408.053	91.7801	95.9175	60.2555	12.706	15.6416	14.7032	18.0763	20.4823	23.4247	1391.08	1145.12	1211.07	2.61323	1.03221	1.81459	1.00555	2.56778	1.42353	0.387126	0.0709143	0.0705933
PRUPE_2G200400	- && Q6R0H1.2 RecName: Full=Protein LHY; AltName: Full=MYB-related transcription factor LHY; AltName: Full=Protein LATE ELONGATED HYPOCOTYL && PF00249:Myb-like DNA-binding domain	Myb_DNA-binding	52.5172	50.7531	52.2281	28.1511	28.6161	22.1209	8.8179	7.30661	10.7614	17.469	19.0782	13.2083	49.4047	56.0957	48.0549	6.47286	6.20102	6.02075	3.77812	4.31151	3.96373	0.356135	0.358805	0.269571
PRUPE_6G234700	- && - && -	Myb_DNA-binding	33.2496	29.2637	29.4751	24.9516	26.0824	23.1626	19.8243	20.029	21.1734	17.8578	19.3639	18.6888	34.1057	38.8349	35.0732	23.6434	34.5809	24.6204	26.8575	26.2885	25.5165	22.3973	23.2524	19.2846
PRUPE_5G064900	- && Q2V9B0.1 RecName: Full=Transcription factor MYB1R1; AltName: Full=Myb-related protein R1; Short=StMYB1R-1 && PF00249:Myb-like DNA-binding domain	Myb_DNA-binding	45.3469	40.0299	41.0537	32.6954	35.4337	34.6513	36.4905	38.0975	35.886	41.9849	46.1221	42.0581	47.509	49.2592	47.9308	60.1031	43.505	56.6172	61.0183	57.2649	61.7521	67.3386	67.1619	73.4046
PRUPE_6G229000	- && Q9FDW1.1 RecName: Full=Transcription factor MYB44; AltName: Full=Myb-related protein 44; Short=AtMYB44; AltName: Full=Myb-related protein R1; Short=AtMYBR1 && PF00249:Myb-like DNA-binding domain	Myb_DNA-binding	133.119	116.774	110.009	127.81	129.966	80.1573	61.4723	60.9519	66.09	86.0507	88.3043	84.399	122.765	133.704	123.438	139.715	40.4022	112.049	39.5544	53.0039	44.0372	23.6694	37.1219	20.2309
PRUPE_3G059300	- && Q2V9B0.1 RecName: Full=Transcription factor MYB1R1; AltName: Full=Myb-related protein R1; Short=StMYB1R-1 && PF00249:Myb-like DNA-binding domain	Myb_DNA-binding	24.3546	20.7349	18.6153	16.9699	24.5786	13.564	8.43107	7.17387	7.88044	7.61932	9.45833	10.9566	23.6496	19.0739	19.366	56.7706	19.7904	73.0535	27.0803	26.348	31.4662	33.5136	44.6048	27.4679
PRUPE_8G216800	- && Q8GUN5.1 RecName: Full=Protein PHR1-LIKE 1; AltName: Full=Myb-like transcription factor 1 && PF00249:Myb-like DNA-binding domain|PF14379:MYB-CC type transfactor, LHEQLE motif	Myb_DNA-binding	15.5511	16.1103	16.3626	16.5565	16.6567	16.8679	21.6448	23.3071	27.7474	18.5006	20.6786	19.1223	14.391	13.5746	13.0034	17.2052	14.4752	17.9804	17.6956	18.8962	19.8717	14.3136	15.0703	14.2054
PRUPE_3G042900	- && - && PF00249:Myb-like DNA-binding domain	Myb_DNA-binding	17.2413	17.077	17.1244	12.1868	13.0453	14.1132	14.596	13.021	12.5563	12.9172	13.242	13.1641	16.1568	16.8584	16.9851	12.7361	16.4078	11.6814	11.9064	12.5744	13.4409	9.37536	9.92309	9.39005
PRUPE_5G201500	- && Q9LDD4.1 RecName: Full=AT-rich interactive domain-containing protein 2; Short=ARID domain-containing protein 2; AltName: Full=ARID and ELM2 domain-containing protein 2 && PF00249:Myb-like DNA-binding domain	Myb_DNA-binding	13.5768	12.5703	12.6664	12.182	11.8429	11.786	11.8457	13.484	12.73	12.734	12.8121	13.8958	11.2388	12.7123	11.9312	15.0827	17.765	12.7127	15.9719	15.7596	15.7016	16.3256	13.0812	15.8702
PRUPE_6G271600	- && Q8S9H7.1 RecName: Full=Transcription factor DIVARICATA && PF00249:Myb-like DNA-binding domain	Myb_DNA-binding	25.1809	23.5568	29.8454	25.1279	25.4399	23.582	31.4937	33.2046	30.6366	23.3241	22.4394	29.7307	30.705	30.6652	33.1103	22.0242	38.2082	22.6341	20.7812	23.7935	21.8649	8.48544	9.25577	10.6209
PRUPE_5G045000	- && Q6LA43.2 RecName: Full=Two-component response regulator-like APRR2; AltName: Full=Pseudo-response regulator 2; AltName: Full=TOC2 protein && PF00249:Myb-like DNA-binding domain|PF00072:Response regulator receiver domain	Myb_DNA-binding	25.2929	27.5236	30.4873	15.9032	18.5268	19.4896	8.74929	7.95643	7.88276	5.96039	5.45443	6.51613	28.614	26.0737	28.3811	6.10411	7.34521	7.91437	4.1129	3.63335	4.56231	3.02664	4.33247	2.71996
PRUPE_7G023300	- && Q9SJW0.1 RecName: Full=Myb family transcription factor PHL7; AltName: Full=Protein PHR1-LIKE 7 && PF14379:MYB-CC type transfactor, LHEQLE motif|PF00249:Myb-like DNA-binding domain	Myb_DNA-binding	7.41808	7.52529	7.25925	5.98907	6.06372	6.05325	5.67469	5.87925	5.73314	5.89028	6.49323	6.10851	6.10433	5.96976	6.32851	6.09907	4.95349	6.87687	5.29319	5.05353	5.72097	5.5436	6.93817	5.56627
PRUPE_4G000700	- && Q9SJW0.1 RecName: Full=Myb family transcription factor PHL7; AltName: Full=Protein PHR1-LIKE 7 && PF14379:MYB-CC type transfactor, LHEQLE motif|PF00249:Myb-like DNA-binding domain	Myb_DNA-binding	18.9372	19.0168	19.7138	13.4964	14.1733	13.1882	14.4701	13.813	12.723	14.7828	13.3928	15.1732	14.9087	15.962	14.7567	15.6092	29.457	15.3879	14.0748	14.6325	15.7111	14.0522	16.1775	14.0241
PRUPE_4G000800	- && Q94A57.1 RecName: Full=Protein PHR1-LIKE 2; AltName: Full=Myb family transcription factor PHL2 && PF14379:MYB-CC type transfactor, LHEQLE motif|PF00249:Myb-like DNA-binding domain	Myb_DNA-binding	28.5059	30.4532	25.5846	27.3193	29.4141	27.2949	28.6793	26.4374	25.1303	28.6929	28.5777	28.3229	19.7204	22.7653	20.1874	20.8488	13.614	21.0992	29.0243	24.3964	25.8709	20.6047	20.5849	19.7692
PRUPE_8G116200	- && Q9ZQ85.2 RecName: Full=Myb family transcription factor EFM; AltName: Full=Protein EARLY FLOWERING MYB && PF00249:Myb-like DNA-binding domain	Myb_DNA-binding	25.6007	25.6891	28.9968	13.8213	12.6917	14.3671	11.9269	13.2545	12.2824	17.233	15.2086	18.7484	27.417	31.5105	33.7769	16.9812	19.2803	14.246	10.1375	13.8202	10.8427	8.93901	9.72241	7.37596
PRUPE_6G232900	- && Q8LJT8.2 RecName: Full=TSL-kinase interacting protein 1; AltName: Full=Myb-related protein TKI1 && -	Myb_DNA-binding	10.9461	11.6595	13.2259	9.74025	8.85761	9.34637	9.16523	8.90313	9.23438	8.89741	9.06156	8.35893	10.8011	10.131	10.7232	8.77698	8.27076	8.08451	8.92575	8.43596	9.07296	8.5454	7.85346	8.85132
PRUPE_6G351000	- && Q8GUN5.1 RecName: Full=Protein PHR1-LIKE 1; AltName: Full=Myb-like transcription factor 1 && PF00249:Myb-like DNA-binding domain|PF14379:MYB-CC type transfactor, LHEQLE motif	Myb_DNA-binding	15.9637	13.1748	13.9824	10.3054	12.5703	11.5243	11.3469	12.4211	12.5123	15.4433	15.608	17.2792	9.14363	9.5891	11.2019	11.1943	16.3808	10.6489	13.0319	11.3867	12.3126	13.7102	16.9508	14.8247
PRUPE_4G006600	- && Q9ATB4.1 RecName: Full=Transcriptional adapter ADA2b; Short=AtADA2b; AltName: Full=Protein PROPORZ 1 && PF00569:Zinc finger, ZZ type|PF00249:Myb-like DNA-binding domain	Myb_DNA-binding	15.4007	13.586	13.2264	10.679	12.4768	13.0716	13.0699	13.1851	13.8233	13.2638	14.3921	13.6215	12.843	14.8098	14.229	12.6375	13.7962	12.489	14.0281	13.3072	13.9938	14.411	14.431	12.4736
PRUPE_6G071400	- && Q9LTH4.1 RecName: Full=Transcription factor BOA; AltName: Full=Protein BROTHER OF LUX ARRHYTHMO; AltName: Full=Protein PHYTOCLOCK 1-like; Short=Protein PCL1-like && PF00249:Myb-like DNA-binding domain	Myb_DNA-binding	1.12587	1.05387	1.21499	1.83604	2.09225	2.69707	13.0075	11.116	10.9948	6.21648	5.35516	9.14891	0.905225	0.668844	0.916028	11.0715	2.27496	12.4645	13.5347	15.6048	16.3844	21.1172	18.6576	23.7658
PRUPE_1G007000	- && Q8LAJ7.1 RecName: Full=Protein PHR1-LIKE 3; AltName: Full=Myb family transcription factor PHL3; AltName: Full=Protein UNFERTILIZED EMBRYO SAC 16 && PF14379:MYB-CC type transfactor, LHEQLE motif|PF00249:Myb-like DNA-binding domain	Myb_DNA-binding	25.4603	28.16	27.331	26.1951	22.6779	26.9556	20.9507	21.2631	22.8628	41.8584	39.3084	56.0269	25.0267	23.2512	26.8648	20.7869	8.86991	17.5335	18.7938	18.788	17.5335	15.8771	19.0126	16.0451
PRUPE_6G041700	- && Q8W119.1 RecName: Full=Single myb histone 4; AltName: Full=Protein SINGLE MYB HISTONE4 && PF00249:Myb-like DNA-binding domain	Myb_DNA-binding	10.6784	10.5715	10.5769	10.7239	11.2909	10.7857	10.9069	11.3733	13.349	10.865	11.3976	10.3563	12.3824	12.5486	11.8146	10.5146	7.17057	8.64715	9.33294	9.57264	9.47252	8.68312	8.71995	11.1847
PRUPE_3G268000	- && P81392.1 RecName: Full=Myb-related protein 306 && PF00249:Myb-like DNA-binding domain	Myb_DNA-binding	30.9576	35.1145	32.5408	23.6286	20.0363	20.4783	12.821	10.9274	14.0804	11.2691	10.9621	5.95536	29.5665	20.2903	22.254	27.2675	30.5364	23.0431	9.19955	10.8031	8.9174	5.36809	7.47852	8.44931
PRUPE_7G027500	- && Q9SNB4.1 RecName: Full=Transcription factor LUX; AltName: Full=Protein LUX ARRHYTHMO; AltName: Full=Protein PHYTOCLOCK 1 && PF00249:Myb-like DNA-binding domain	Myb_DNA-binding	42.7061	39.4313	40.4081	31.7371	37.1344	31.5466	31.1868	29.5957	32.5043	29.1237	34.2329	25.0897	45.8386	48.1812	45.9331	36.0128	11.0571	39.1532	34.2685	35.19	30.3404	30.7837	24.9798	33.0407
PRUPE_6G004700	- && Q38850.1 RecName: Full=Transcription repressor MYB5; AltName: Full=AtM2; AltName: Full=Myb-related protein 5; Short=AtMYB5 && PF00249:Myb-like DNA-binding domain	Myb_DNA-binding	28.345	24.5568	24.7949	12.8588	13.4262	13.7276	22.0837	18.7233	20.701	32.8705	30.9259	32.2235	21.6066	23.1945	24.2772	17.7962	14.3783	20.7988	19.4397	16.9305	20.5038	20.6218	19.0316	23.0305
PRUPE_1G262700	- && Q2V9B0.1 RecName: Full=Transcription factor MYB1R1; AltName: Full=Myb-related protein R1; Short=StMYB1R-1 && PF00249:Myb-like DNA-binding domain	Myb_DNA-binding	40.7996	39.49	43.7675	16.9306	15.0723	21.8973	20.4337	17.8707	14.9847	11.3476	11.5964	22.5839	50.1941	51.3802	50.1525	6.29871	5.71294	6.16066	3.20274	4.00251	3.90225	3.19005	3.70643	2.47697
PRUPE_6G061100	- && Q8S9H7.1 RecName: Full=Transcription factor DIVARICATA && PF00249:Myb-like DNA-binding domain	Myb_DNA-binding	14.4998	15.4201	18.5255	10.1703	11.8047	10.8655	14.4994	14.145	15.1696	14.0478	14.0243	21.5282	23.1231	25.605	24.3844	21.8257	33.1736	22.7541	17.8231	20.9113	19.4781	14.3993	14.3538	15.2051
PRUPE_8G146200	- && Q8VWK4.1 RecName: Full=Telomere repeat-binding factor 1; Short=AtTRB1; AltName: Full=MYB transcription factor && PF00249:Myb-like DNA-binding domain	Myb_DNA-binding	10.3877	9.80294	10.4999	12.1958	12.1512	10.293	12.6525	13.5593	11.1151	11.9426	13.8189	12.5133	10.4299	10.4351	10.1115	12.6423	20.8515	12.3644	13.8174	12.1848	12.823	12.6932	12.1623	10.804
PRUPE_1G349700	- && Q8S9H7.1 RecName: Full=Transcription factor DIVARICATA && PF00249:Myb-like DNA-binding domain	Myb_DNA-binding	45.3731	46.0746	41.1008	29.9092	29.7918	31.237	24.8014	22.5909	26.5505	19.8679	21.9516	14.3863	49.6055	47.4141	44.0084	28.5836	35.5268	25.0461	20.8971	19.6029	19.8554	16.659	14.9293	21.4157
PRUPE_2G176200	- && Q6R0H0.1 RecName: Full=Protein REVEILLE 3; AltName: Full=Myb transcription factor LHY-CCA1-like3; AltName: Full=Myb-related protein ASG4; AltName: Full=Protein ALTERED SEED GERMINATION 4; AltName: Full=Transcription factor ASG4 && PF00249:Myb-like DNA-binding domain	Myb_DNA-binding	21.1105	20.2538	16.9581	14.7829	16.7596	15.9101	16.4229	13.8588	14.2814	13.6438	13.9611	13.5577	16.4799	17.0789	17.8441	12.6208	16.8467	12.4952	12.1568	13.9626	12.8193	11.2031	11.7718	12.6836
PRUPE_8G134900	- && Q9FDW1.1 RecName: Full=Transcription factor MYB44; AltName: Full=Myb-related protein 44; Short=AtMYB44; AltName: Full=Myb-related protein R1; Short=AtMYBR1 && -	Myb_DNA-binding	4.15613	7.24254	15.1156	1.7736	2.1438	4.84766	7.2963	11.6702	11.4593	7.90395	7.13201	5.62586	16.8642	19.0926	18.2725	66.2279	27.17	63.9929	16.8837	16.0475	8.15865	8.81468	10.7006	8.62318
PRUPE_1G532700	- && - && PF00249:Myb-like DNA-binding domain	Myb_DNA-binding	11.1971	11.2281	11.2966	8.31636	9.64166	8.97152	9.62113	10.3409	9.55372	10.1536	10.0407	9.89196	11.1217	10.5736	9.82069	8.48388	14.2926	8.11234	7.03191	7.72586	8.88193	9.9328	9.85144	10.9271
PRUPE_3G158700	- && Q9S9K9.1 RecName: Full=Transcription factor MYB3; AltName: Full=Myb-related protein 3; Short=AtMYB3 && PF00249:Myb-like DNA-binding domain	Myb_DNA-binding	19.7027	21.9175	21.3012	13.0672	11.1836	8.73179	16.2888	14.9759	14.7013	23.8819	25.4733	14.6909	28.3743	25.1515	24.537	14.4828	25.902	12.3221	12.5985	14.1961	13.0373	6.86293	8.87464	8.2668
PRUPE_6G219800	- && Q8VWK4.1 RecName: Full=Telomere repeat-binding factor 1; Short=AtTRB1; AltName: Full=MYB transcription factor && PF00538:linker histone H1 and H5 family|PF00249:Myb-like DNA-binding domain	Myb_DNA-binding	6.57546	7.17337	6.26097	7.1487	6.66176	7.48402	7.65828	7.24582	6.43507	7.63568	7.89938	7.52836	8.0443	6.90236	7.06309	6.96064	10.4769	6.83914	7.6922	7.5847	6.40999	7.99279	8.34823	7.50146
PRUPE_2G301500	- && Q8H0W3.1 RecName: Full=Protein REVEILLE 6 && PF00249:Myb-like DNA-binding domain	Myb_DNA-binding	12.766	12.2959	12.2131	9.72195	9.03553	9.12945	9.84393	9.44628	8.97044	9.73083	8.37828	8.83315	21.512	19.6882	21.6103	10.9642	10.6946	10.2196	8.13573	8.80079	7.92697	9.80827	7.31022	10.1247
PRUPE_1G532600	- && - && PF00249:Myb-like DNA-binding domain	Myb_DNA-binding	7.19859	7.25865	8.31022	5.56438	6.50324	7.37956	7.72304	7.14035	8.15682	7.33245	9.02762	5.37266	8.46573	7.98274	8.52282	8.09263	18.9048	9.29964	5.67873	7.80838	6.31048	8.18485	8.22896	8.48366
PRUPE_1G551400	- && P81395.1 RecName: Full=Myb-related protein 330 && PF00249:Myb-like DNA-binding domain	Myb_DNA-binding	5.01197	4.57066	3.92105	4.72059	5.1291	5.58292	7.92084	7.04055	7.98315	6.69586	8.66391	7.45358	6.31662	7.1122	4.20091	5.92782	3.65001	5.71121	2.63738	3.51598	4.01889	4.19991	8.57905	5.13802
PRUPE_6G255400	- && Q9S7G7.1 RecName: Full=Myb-related protein 3R-1; AltName: Full=Plant c-MYB-like protein 1; Short=Protein PC-MYB1 && PF00249:Myb-like DNA-binding domain	Myb_DNA-binding	7.31228	6.44474	6.08278	5.32244	5.00664	4.95692	4.99248	6.24585	6.47491	6.58278	5.21256	6.10552	6.38463	6.90543	5.89771	5.68924	8.65795	5.99797	6.55512	6.34806	6.89188	6.55436	5.90224	7.54801
PRUPE_3G045300	- && F4I7L1.2 RecName: Full=Telomere repeat-binding factor 4; AltName: Full=MYB transcription factor && PF00249:Myb-like DNA-binding domain|PF00538:linker histone H1 and H5 family	Myb_DNA-binding	6.6956	7.2958	6.25043	3.81211	3.77002	4.09171	4.84286	4.77079	4.72009	5.41451	5.36968	6.21619	8.3863	7.82727	6.85287	5.95259	5.20542	6.15656	5.54639	6.33184	6.42112	7.71815	6.72774	8.98683
PRUPE_3G163100	- && Q9FE25.1 RecName: Full=Transcription factor MYB75; AltName: Full=Myb-related protein 75; Short=AtMYB75; AltName: Full=Production of anthocyanin pigment 1 protein; AltName: Full=Suc-induced anthocyanin accumulation locus 1 && PF00249:Myb-like DNA-binding domain	Myb_DNA-binding	0.531717	0.0426609	0.112538	10.653	19.6661	6.67754	36.4107	37.4029	37.7921	98.6512	104.282	97.7128	0.0749532	0	0	0.92156	1.44304	1.61894	9.11948	10.4986	8.96971	4.02688	2.52677	5.13696
PRUPE_2G245900	- && Q8S9H7.1 RecName: Full=Transcription factor DIVARICATA && PF00249:Myb-like DNA-binding domain	Myb_DNA-binding	10.2825	11.4072	13.4159	12.1725	11.8471	11.1942	8.89579	7.50343	8.06441	8.42634	10.3744	17.6236	12.0752	13.3467	17.1128	9.1459	8.45917	8.57665	6.26487	6.58743	8.67574	5.14766	5.94753	4.35757
PRUPE_7G205700	- && Q8W119.1 RecName: Full=Single myb histone 4; AltName: Full=Protein SINGLE MYB HISTONE4 && PF00249:Myb-like DNA-binding domain	Myb_DNA-binding	10.039	9.85415	9.02228	11.4714	8.74304	10.0242	10.5338	11.3962	9.5759	11.8756	11.1669	13.2935	7.97243	8.17366	7.75333	9.79096	14.6558	8.99546	12.675	10.6501	11.1524	13.4026	12.5426	11.8671
PRUPE_5G023700	- && C0SVS4.1 RecName: Full=Myb family transcription factor PHL11; AltName: Full=Protein PHR1-LIKE 11 && PF14379:MYB-CC type transfactor, LHEQLE motif|PF00249:Myb-like DNA-binding domain	Myb_DNA-binding	7.89395	8.80266	7.34487	5.90799	6.91702	6.09689	5.20556	4.8302	5.35093	4.32611	4.55342	3.83571	6.20891	6.30423	5.39419	18.4443	15.9383	21.9145	11.3193	10.475	9.14585	11.0128	15.9998	11.0451
PRUPE_3G198800	- && Q9SFD5.1 RecName: Full=Transcriptional adapter ADA2a; Short=AtADA2a && PF00249:Myb-like DNA-binding domain|PF00569:Zinc finger, ZZ type	Myb_DNA-binding	5.78503	5.62694	5.77598	6.01591	5.78423	5.42278	7.58891	6.60622	6.65775	9.73916	8.63155	9.21998	5.23268	5.33579	5.68258	6.8464	8.556	6.23186	7.75815	8.19943	6.52725	7.77823	7.26697	7.76198
PRUPE_6G303300	- && Q8LPH6.1 RecName: Full=Transcription factor MYB86; AltName: Full=Myb homolog 4; Short=AtMyb4; AltName: Full=Myb-related protein 86; Short=AtMYB86 && PF00249:Myb-like DNA-binding domain	Myb_DNA-binding	8.96571	9.7918	11.5538	7.37125	6.18081	6.53856	20.2806	19.2157	21.5984	16.7829	15.5785	10.4984	10.2438	10.2546	10.6721	5.70178	8.75883	5.42561	3.74776	4.33727	4.20446	3.46482	2.79264	4.28583
PRUPE_2G070600	- && Q8S9H7.1 RecName: Full=Transcription factor DIVARICATA && PF00249:Myb-like DNA-binding domain	Myb_DNA-binding	16.7778	18.5713	16.7323	14.2559	13.4855	14.8761	13.6344	15.5139	13.3118	12.9838	11.6265	13.9373	13.0194	12.1787	12.3059	10.6793	5.15752	9.41703	10.2419	9.46878	9.02175	9.16567	14.0042	8.31892
PRUPE_1G452000	- && Q9S7G7.1 RecName: Full=Myb-related protein 3R-1; AltName: Full=Plant c-MYB-like protein 1; Short=Protein PC-MYB1 && PF00249:Myb-like DNA-binding domain	Myb_DNA-binding	2.16427	2.49672	2.80783	2.55644	2.58273	1.80108	2.78962	2.11353	2.99441	2.76246	2.69438	3.53947	2.25103	2.31228	2.46964	4.05052	3.80667	3.77745	5.24057	6.08244	6.14929	7.5511	7.65156	4.7142
PRUPE_1G275900	- && F4I274.1 RecName: Full=Myb family transcription factor PHL8; AltName: Full=Protein PHR1-LIKE 8 && PF14379:MYB-CC type transfactor, LHEQLE motif|PF00249:Myb-like DNA-binding domain	Myb_DNA-binding	11.9515	13.5928	14.0234	9.89977	9.13777	11.215	8.7169	5.67622	6.37373	9.64805	7.31205	17.6751	9.33996	10.5699	15.5997	6.62516	14.9994	4.78805	9.77926	7.38326	14.6179	5.18173	5.27672	3.82786
PRUPE_3G027400	- && Q949U2.1 RecName: Full=Myb family transcription factor PHL6; AltName: Full=Protein PHR1-LIKE 6 && PF14379:MYB-CC type transfactor, LHEQLE motif|PF00249:Myb-like DNA-binding domain	Myb_DNA-binding	5.43648	4.36995	4.36828	4.49137	4.52717	4.05204	4.84722	5.78582	5.31487	4.92295	3.45664	4.51386	2.66347	2.8588	2.10485	4.0565	7.88898	3.60569	2.46554	2.0234	2.55585	2.86403	2.39865	2.82516
PRUPE_6G242700	- && Q8RWU3.1 RecName: Full=Protein REVEILLE 8; AltName: Full=MYB-like transcription factor; AltName: Full=Protein LHY-CCA1-like 5 && PF00249:Myb-like DNA-binding domain	Myb_DNA-binding	11.9241	10.6873	9.85521	9.13499	8.49386	8.47055	7.36622	8.61407	8.22452	7.42896	7.50817	5.70055	9.54091	8.75903	9.53365	10.5516	12.2789	13.0033	6.9777	4.96324	5.48788	6.06223	6.51293	6.51227
PRUPE_5G065500	- && P10290.1 RecName: Full=Anthocyanin regulatory C1 protein && PF00249:Myb-like DNA-binding domain	Myb_DNA-binding	63.2848	58.5281	49.2936	14.4418	11.4996	10.2689	6.32785	7.02658	5.28892	4.73349	4.07076	4.2655	32.4924	30.7356	33.1809	5.76199	6.97193	6.4798	7.41336	7.84172	5.81655	5.08978	5.47856	3.92671
PRUPE_2G050100	- && Q0JIC2.1 RecName: Full=Transcription factor GAMYB; AltName: Full=OsGAMyb && PF00249:Myb-like DNA-binding domain	Myb_DNA-binding	2.6514	2.49983	2.53737	3.15138	2.85367	3.27888	3.48978	3.65543	3.61518	4.63422	4.84079	4.46591	2.62982	2.21773	2.50262	2.32056	1.45883	2.82548	3.67675	3.9483	3.80435	4.13975	4.05493	3.28052
PRUPE_3G014900	- && F4KGY6.1 RecName: Full=Protein REVEILLE 1 && PF00249:Myb-like DNA-binding domain	Myb_DNA-binding	20.4301	17.6782	14.8164	2.18359	3.18074	2.20134	1.66467	1.04766	1.41943	0.922043	0.89932	1.75083	14.7557	15.7344	15.604	1.2008	0.978363	1.07018	0.41698	0.516743	0.360745	1.35723	1.7497	0.892844
PRUPE_5G217700	- && Q8S9H7.1 RecName: Full=Transcription factor DIVARICATA && PF00249:Myb-like DNA-binding domain	Myb_DNA-binding	11.3119	11.8864	11.8936	7.93425	6.95737	11.6601	6.99378	6.50422	8.74273	2.1381	4.17081	3.4331	8.03225	8.59786	9.65529	5.13435	6.39893	3.35017	5.48777	6.94679	5.22119	3.52433	2.28827	3.77033
PRUPE_4G128000	- && Q9SAK5.2 RecName: Full=Myb family transcription factor APL; Short=AtAPL; AltName: Full=Protein ALTERED PHLOEM DEVELOPMENT; AltName: Full=Protein FE; AltName: Full=Protein PHOSPHATE STARVATION RESPONSE 2; Short=AtPHR2; AltName: Full=Protein PHR1-LIKE 14; AltName: Full=Protein WOODY && PF14379:MYB-CC type transfactor, LHEQLE motif|PF00249:Myb-like DNA-binding domain	Myb_DNA-binding	8.72222	8.74997	11.645	9.28641	8.84327	10.0829	7.28901	6.08342	7.35832	6.74207	5.68211	9.26106	8.45826	11.9205	16.5339	4.4349	5.01055	3.94231	4.16753	4.53218	5.06025	2.71339	3.10011	2.16025
PRUPE_5G147600	- && Q8W475.1 RecName: Full=SWI/SNF complex subunit SWI3A; Short=AtSWI3A; AltName: Full=Transcription regulatory protein SWI3A && PF16495:SWIRM-associated region 1|PF04433:SWIRM domain|PF00249:Myb-like DNA-binding domain	Myb_DNA-binding	4.65269	5.25069	4.96224	3.98965	4.14289	4.63647	4.14572	4.697	4.42348	3.89822	4.96134	5.76514	5.06524	4.99556	5.87526	4.56636	4.53278	5.21423	4.58157	4.40329	4.72512	5.01803	5.01472	4.177
PRUPE_3G299000	- && P80073.1 RecName: Full=Myb-related protein Pp2 && PF00249:Myb-like DNA-binding domain|PF06155:Protein of unknown function (DUF971)	Myb_DNA-binding	4.737	4.70162	4.71907	4.28424	4.6921	4.94771	4.67007	5.13224	4.47062	4.77696	4.70257	4.14025	3.54597	3.38067	4.79168	3.25844	3.30205	3.17677	3.1974	4.54382	3.56327	3.60812	3.99868	3.98059
PRUPE_5G230100	- && Q8BP86.2 RecName: Full=snRNA-activating protein complex subunit 4; Short=SNAPc subunit 4; AltName: Full=snRNA-activating protein complex 190 kDa subunit; Short=SNAPc 190 kDa subunit && PF00249:Myb-like DNA-binding domain|PF13921:Myb-like DNA-binding domain	Myb_DNA-binding	2.04317	1.66769	2.38128	1.82145	2.15966	1.92332	2.32001	2.03286	2.2823	3.21639	3.35398	3.2881	1.7876	2.31166	2.08726	3.43221	5.01608	4.2385	2.93451	2.85452	3.14573	3.42048	4.6076	3.02395
PRUPE_1G323400	- && Q9SZP1.1 RecName: Full=Transcription repressor MYB4; AltName: Full=Myb-related protein 4; Short=AtMYB4 && PF00249:Myb-like DNA-binding domain	Myb_DNA-binding	22.0426	18.4387	16.2793	9.48435	9.85697	2.36596	4.95835	4.51166	6.84554	19.8556	14.9841	13.3606	31.2459	31.6656	30.2573	0.27967	0.421705	0.390315	1.83286	1.894	2.92282	0.867111	0.280804	1.11813
PRUPE_2G244100	- && Q9FDW1.1 RecName: Full=Transcription factor MYB44; AltName: Full=Myb-related protein 44; Short=AtMYB44; AltName: Full=Myb-related protein R1; Short=AtMYBR1 && PF00249:Myb-like DNA-binding domain	Myb_DNA-binding	8.2109	7.95768	7.7293	4.41502	4.43214	5.6437	5.22191	5.47167	4.87532	4.93514	4.08992	5.1838	6.28864	7.60728	6.13051	5.72636	2.2525	4.8962	3.01018	2.69186	3.93398	2.83962	2.83313	2.62676
PRUPE_6G106200	- && - && PF00249:Myb-like DNA-binding domain	Myb_DNA-binding	0.934869	1.18136	1.5101	1.5669	1.58311	1.29521	0.597118	0.372903	0.590615	1.14446	0.888871	0.731354	2.28699	2.49919	2.88016	1.26326	2.01129	1.17267	1.81148	1.9339	1.63841	1.99257	2.76489	1.66233
PRUPE_1G306300	- && Q9ZQ85.2 RecName: Full=Myb family transcription factor EFM; AltName: Full=Protein EARLY FLOWERING MYB && PF00249:Myb-like DNA-binding domain	Myb_DNA-binding	0.754134	1.12945	0.97854	0.434053	0.608385	0.404116	0.489325	0.435563	0.349606	0.337905	0.455132	0.55526	0.802506	0.96402	0.919041	0.952193	1.4838	1.44972	0.603454	0.841113	0.540834	0.770155	0.831352	0.965521
PRUPE_6G085000	- && Q9LX82.1 RecName: Full=Transcription factor MYB48; AltName: Full=Myb-related protein 48; Short=AtMYB48 && PF00249:Myb-like DNA-binding domain	Myb_DNA-binding	2.1232	2.16808	2.70079	1.36399	1.74324	1.43599	0.907999	0.663312	0.892861	1.01518	0.717013	0.724797	0.857074	0.43277	0.517091	2.34174	3.57283	2.50257	4.45756	7.15901	7.69839	1.91487	1.47706	1.80046
PRUPE_6G109200	- && Q9FKL2.1 RecName: Full=Transcription factor MYB36; AltName: Full=Myb-related protein 36; Short=AtMYB36 && PF00249:Myb-like DNA-binding domain	Myb_DNA-binding	0.940588	1.09295	1.12123	3.70247	3.77551	1.83189	3.88282	2.32475	2.36719	2.47057	2.7195	5.32406	0.7361	0.738399	0.556096	2.57287	3.60219	2.62683	4.24793	4.40191	4.37229	3.92154	4.64995	3.44899
PRUPE_5G193200	- && P81392.1 RecName: Full=Myb-related protein 306 && PF00249:Myb-like DNA-binding domain	Myb_DNA-binding	1.79587	0.800485	1.43592	0.929731	0.686535	0.986793	0.749099	0.895647	0.820476	2.04728	3.26753	0.152917	0.984489	1.50443	0.885853	1.43657	1.69405	1.09359	0.784568	1.08099	1.13197	1.32561	0.934886	19.0917
PRUPE_5G222400	- && Q9LDE1.1 RecName: Full=Transcription factor MYB108; AltName: Full=Myb-related protein 108; Short=AtMYB108; AltName: Full=Protein BOTRYTIS-SUSCEPTIBLE 1 && PF00249:Myb-like DNA-binding domain	Myb_DNA-binding	7.98093	8.51637	10.9045	3.86836	3.33702	3.30199	1.81247	2.77532	2.22192	1.12176	1.69412	2.03361	2.75631	2.44325	6.55674	0.279307	0.518349	0.389809	0.126241	0.663702	0.0695007	1.14434	2.43048	1.42687
PRUPE_5G230700	- && Q9S9K9.1 RecName: Full=Transcription factor MYB3; AltName: Full=Myb-related protein 3; Short=AtMYB3 && PF00249:Myb-like DNA-binding domain	Myb_DNA-binding	0.10429	0	0.103007	0.831467	2.26752	1.90011	5.8534	5.32473	5.14584	25.4964	22.396	27.1148	0.137211	0	0	0	0.169337	0	0	0.0693829	0	0	0	0.064854
PRUPE_5G241000	- && B3H5A8.1 RecName: Full=Protein REVEILLE 7; AltName: Full=Early-phytochrome-responsive 1; AltName: Full=MYB-related transcription factor EPR1 && PF00249:Myb-like DNA-binding domain	Myb_DNA-binding	0.638288	0.342428	0.366971	0.362502	0.37284	0.260357	0.973579	0.561234	0.499441	0.570166	0.485337	1.08342	0.601629	0.453489	0.85753	0.488992	0.352684	0.487304	0.343576	0.31373	0.617235	1.3202	1.29439	0.790892
PRUPE_7G201600	- && P10290.1 RecName: Full=Anthocyanin regulatory C1 protein && PF00249:Myb-like DNA-binding domain	Myb_DNA-binding	12.2222	10.2434	12.6699	2.1392	1.82266	1.62014	0.405118	0.445842	0.311179	0.411761	0.240968	0.608961	11.2762	8.81044	11.9213	0.600336	0.33178	0.68551	0.43095	0.113284	0.237256	0.0351933	0	0.0705933
PRUPE_7G201900	- && P10290.1 RecName: Full=Anthocyanin regulatory C1 protein && PF00249:Myb-like DNA-binding domain	Myb_DNA-binding	8.0459	11.1482	11.2304	0.785688	0.580171	1.3167	0.140676	0.141916	0.396206	0.0524271	0	0	12.5983	12.1152	7.58934	0.0899261	0.140812	0.154027	0	0	0	0	0	0.0898822
PRUPE_3G017100	- && Q50EX6.1 RecName: Full=Protein ODORANT1; AltName: Full=MYB-like protein ODO1 && PF00249:Myb-like DNA-binding domain	Myb_DNA-binding	2.80822	3.62165	3.15035	1.54536	1.53079	1.95814	1.07978	1.32759	1.67501	0.679072	0.294372	0.595136	1.77892	2.619	3.67798	2.8149	3.44514	6.87189	1.08582	1.38391	1.01443	0.580404	1.55935	0.485091
PRUPE_1G404700	- && P10290.1 RecName: Full=Anthocyanin regulatory C1 protein && PF00249:Myb-like DNA-binding domain	Myb_DNA-binding	6.67418	6.43342	6.73234	2.21283	3.08751	4.18271	1.33603	0.650666	1.02181	1.44223	0.452149	0.761763	4.57733	4.16356	4.15931	0.662625	0.184458	0.403539	0.314466	0.661314	0.643042	0.704385	0.53225	0.441534
PRUPE_8G164300	- && P81393.1 RecName: Full=Myb-related protein 308 && PF00249:Myb-like DNA-binding domain	Myb_DNA-binding	2.26567	3.14372	3.55415	1.30404	1.27054	1.30516	1.26471	1.57029	1.33575	1.63154	0.813346	1.0724	2.16989	3.30998	4.64151	0.34204	0.1623	0.887655	0.347838	0.365747	0.452635	0.18593	0.0624414	0.248635
PRUPE_1G405400	- && P10290.1 RecName: Full=Anthocyanin regulatory C1 protein && PF00249:Myb-like DNA-binding domain	Myb_DNA-binding	5.95449	6.99416	6.25093	1.25773	1.09263	1.20887	0.5961	0.100226	0.279814	0.222155	0.288906	0.584085	4.06256	5.73933	4.44831	0.127018	0.530379	0.181298	0	0.0679106	0.0711138	0	0.0318832	0
PRUPE_4G215500	- && A2WW87.1 RecName: Full=Transcription factor GAMYB; AltName: Full=OsGAMyb && PF00249:Myb-like DNA-binding domain	Myb_DNA-binding	0.121637	0.0683148	0	0.330604	0.793408	0.498639	1.22334	0.557347	0.666866	1.2795	0.946736	1.17452	0.0400086	0.0209789	0.0651727	0.0756786	0.296256	0.540098	0.711893	0.728315	0.88978	0.509086	1.02581	0.642954
PRUPE_7G001700	- && Q9SQQ9.1 RecName: Full=Myb-related protein 2; AltName: Full=Myb family transcription factor PHL9; AltName: Full=Protein NITROGEN STARVATION RESPONSE 1; Short=AtNSR1; AltName: Full=Protein PHR1-LIKE 9 && PF00249:Myb-like DNA-binding domain|PF14379:MYB-CC type transfactor, LHEQLE motif	Myb_DNA-binding	1.44889	1.20657	1.23368	1.52088	1.45396	1.11509	0.170195	0.392445	0.205433	0.570853	1.08706	1.28647	1.15854	1.16329	1.98092	0.233134	1.89829	0.239589	0.97205	0.94731	0.913677	0.534376	0.514974	0.419436
PRUPE_7G075300	- && Q0WVU3.1 RecName: Full=Myb family transcription factor PHL5; AltName: Full=Protein PHR1-LIKE 5 && PF00249:Myb-like DNA-binding domain|PF14379:MYB-CC type transfactor, LHEQLE motif	Myb_DNA-binding	0.262057	0.559277	0.957684	0.341883	0.631136	0.381964	0.459101	0.257304	0.592639	0.541809	0.417203	1.29331	1.08606	1.11185	1.74107	0.709236	1.65947	1.61972	1.34303	1.43833	1.12278	1.41363	1.86623	1.05111
PRUPE_1G253400	- && Q9SEI0.1 RecName: Full=Transcription factor WER; AltName: Full=Myb-related protein 66; Short=AtMYB66; AltName: Full=Protein WEREWOLF && PF00249:Myb-like DNA-binding domain	Myb_DNA-binding	1.86072	1.58338	1.00245	3.43285	2.43305	3.49287	1.97565	2.54669	3.12992	1.53392	2.99224	0.423462	0.0556383	0.116698	0.120844	1.99962	1.81276	2.46358	1.23081	1.29418	0.82492	1.83547	2.90593	8.52054
PRUPE_5G167100	- && Q8LPH6.1 RecName: Full=Transcription factor MYB86; AltName: Full=Myb homolog 4; Short=AtMyb4; AltName: Full=Myb-related protein 86; Short=AtMYB86 && PF00249:Myb-like DNA-binding domain	Myb_DNA-binding	0.489901	0.608208	0.432941	0.364417	0.206996	0.281866	0.175668	0.177217	0.26505	0.196404	0.328395	0.0276633	1.75554	2.82831	2.18278	1.46785	4.14475	1.45629	0.24471	0.0771928	0.215557	0.143886	0.0241607	0.0721542
PRUPE_1G387800	- && Q9FJV5.1 RecName: Full=Probable transcription factor KAN4; AltName: Full=Protein ABERRANT TESTA SHAPE; AltName: Full=Protein KANADI 4 && PF00249:Myb-like DNA-binding domain	Myb_DNA-binding	0.355971	0.314165	0.40182	0.0552863	0	0.0463259	0	0	0	0.16601	0.0269865	0	5.36918	5.94651	4.79543	0.427127	0.0990847	0.243863	0.0241315	0	0.0265708	0	0	0.118588
PRUPE_1G340500	- && Q700D9.2 RecName: Full=Putative Myb family transcription factor At1g14600 && PF00249:Myb-like DNA-binding domain	Myb_DNA-binding	0.880331	1.21485	0.894346	1.36725	1.64062	1.19148	0.905774	1.23481	1.2152	1.50535	1.38817	2.83346	0.198552	0.312339	0.296482	0	0.196032	0.0268037	0.0716137	0.100401	0.0262842	0.0701796	0	0.0234619
PRUPE_2G200300	- && Q6R0H1.2 RecName: Full=Protein LHY; AltName: Full=MYB-related transcription factor LHY; AltName: Full=Protein LATE ELONGATED HYPOCOTYL && PF00249:Myb-like DNA-binding domain	Myb_DNA-binding	0.926186	1.34299	1.06449	0.128155	0.270378	0.276131	0.114729	0.0992061	0.0519313	0.0366491	0.0714918	0.0361339	1.27948	1.5335	1.58799	0.157157	0.278897	0.215344	0.207767	0.134439	0.105585	0.344564	0.410265	0.31416
PRUPE_4G062400	- && Q700D9.2 RecName: Full=Putative Myb family transcription factor At1g14600 && PF00249:Myb-like DNA-binding domain	Myb_DNA-binding	0.993995	1.13576	1.21875	0.68938	0.567527	0.780608	0.2502	0.370195	0.176169	0.16784	0.200083	0.128708	0.65952	0.656183	1.35899	0.0159939	0.267138	0.164367	0.016265	0	0.0537273	0.0318785	0	0.0959164
PRUPE_1G405300	- && P10290.1 RecName: Full=Anthocyanin regulatory C1 protein && PF00249:Myb-like DNA-binding domain	Myb_DNA-binding	1.57533	1.66838	1.73378	2.39773	3.02618	1.5991	0.481877	0.353545	0.694012	0	0.238855	0.144869	0.799435	0.791806	0.530547	2.35228	5.17422	2.9738	0.213585	0.628828	0.141105	0.418615	0.506104	0.335876
PRUPE_5G093400	- && Q9S7G7.1 RecName: Full=Myb-related protein 3R-1; AltName: Full=Plant c-MYB-like protein 1; Short=Protein PC-MYB1 && PF00249:Myb-like DNA-binding domain	Myb_DNA-binding	0.149781	0.192277	0.105671	0.162839	0.107361	0.0974621	0.0833027	0.0420185	0	0.11642	0.136261	0.06887	0.232252	0.0885698	0.0458582	0.059907	0.125075	0.114011	0.609224	0.896827	0.402484	0.716429	0.74185	0.299389
PRUPE_1G111700	- && Q9LDE1.1 RecName: Full=Transcription factor MYB108; AltName: Full=Myb-related protein 108; Short=AtMYB108; AltName: Full=Protein BOTRYTIS-SUSCEPTIBLE 1 && PF00249:Myb-like DNA-binding domain	Myb_DNA-binding	0.303793	0.341237	0.270051	0.495416	0.548741	0.138374	0.206974	0.328112	0.124914	0.264463	0.257946	0.912612	0.209838	0.314373	0.130217	0.113406	0.0887891	0.0323739	0.172992	0.181899	0.222225	0.932403	1.70799	0.0283376
PRUPE_1G051300	- && Q9LX82.1 RecName: Full=Transcription factor MYB48; AltName: Full=Myb-related protein 48; Short=AtMYB48 && PF00249:Myb-like DNA-binding domain	Myb_DNA-binding	0.373848	1.36476	0.784657	0.91449	1.31305	0.468279	0.181931	0	0	0	0	0.100273	0.553343	0.62866	0.650995	1.17752	0.0910533	1.04578	0.310457	0.606247	0.732511	0.0434627	0.131366	0.0871808
PRUPE_2G280100	- && Q50EX6.1 RecName: Full=Protein ODORANT1; AltName: Full=MYB-like protein ODO1 && PF00249:Myb-like DNA-binding domain	Myb_DNA-binding	0.909904	1.11093	1.40668	0.817189	0.516093	0.900979	1.19363	1.32068	1.34201	0.817935	0.713801	0.424441	0.975922	0.532204	1.10222	0.258442	0.385414	0	0.187731	0.118438	0.165366	0.110383	0.18535	0.0738046
PRUPE_1G313300	- && Q9LDE1.1 RecName: Full=Transcription factor MYB108; AltName: Full=Myb-related protein 108; Short=AtMYB108; AltName: Full=Protein BOTRYTIS-SUSCEPTIBLE 1 && PF00249:Myb-like DNA-binding domain	Myb_DNA-binding	0.365982	0.0411091	0.361481	0.0795776	0.220357	0.266721	0.249344	0.143738	0.0752424	0.238951	0.271906	1.09943	0.505586	0.4166	0.23531	0.888037	0.35655	0.585016	0	0.219135	0	0.0680772	0.0342938	0.0341386
PRUPE_2G164300	- && Q38850.1 RecName: Full=Transcription repressor MYB5; AltName: Full=AtM2; AltName: Full=Myb-related protein 5; Short=AtMYB5 && PF00249:Myb-like DNA-binding domain	Myb_DNA-binding	0.433002	0.287401	0.466556	0.449352	0.414765	0.304805	0.383122	0.270549	0.141624	0.364094	0.167116	0.802417	0.252475	0.183306	0.168727	0.0367362	0.0766985	0.0209741	0.224153	0.176771	0.246812	0.274581	0.276639	0.22031
PRUPE_5G077500	- && Q50EX6.1 RecName: Full=Protein ODORANT1; AltName: Full=MYB-like protein ODO1 && PF00249:Myb-like DNA-binding domain	Myb_DNA-binding	0.950198	0.574707	1.0468	0.834374	0.293391	0.399511	0.462407	0.789433	0.751352	0.636294	0.0775767	0.196047	0.937608	1.13456	0.97906	0.0341066	0.320438	0.389455	0.58964	0.364705	0.152763	0.0339901	0.0684898	0.0340899
PRUPE_2G307600	- && Q8GV05.1 RecName: Full=Transcription factor TRY; AltName: Full=Protein TRIPTYCHON && PF00249:Myb-like DNA-binding domain	Myb_DNA-binding	1.03097	1.3362	1.33161	2.58658	0.795829	0.577964	0.308748	0.389337	1.22283	0.43149	0.420857	0.0850851	2.50415	1.47721	1.61468	0.666107	0.618093	0.929637	0.451598	0.158283	0.994494	0.147518	0.445872	0.51783
PRUPE_3G274800	- && Q9LSI7.1 RecName: Full=Transcription factor MYB35; AltName: Full=Myb-related protein 35; Short=AtMYB35; AltName: Full=Protein DEFECTIVE IN TAPETAL DEVELOPMENT AND FUNCTION 1 && PF00249:Myb-like DNA-binding domain	Myb_DNA-binding	0.215742	0.444278	0.0710296	0.117275	0.324745	0.32756	0.48995	0.21183	0.443545	0.391274	0.763263	0.30862	0.638651	0.409302	0.847686	0.201341	0.630546	0.53645	0.375382	0.179413	0.300602	0.100327	0.235851	0.234783
PRUPE_5G174200	- && Q9SEI0.1 RecName: Full=Transcription factor WER; AltName: Full=Myb-related protein 66; Short=AtMYB66; AltName: Full=Protein WEREWOLF && PF00249:Myb-like DNA-binding domain	Myb_DNA-binding	1.09075	0.816793	0.897778	1.4823	1.04896	1.32486	0.530806	0.401613	0.467183	0.247276	0.0964727	0.2438	0.762378	1.12874	1.50975	0.0848285	0.177106	0.145295	0.301932	0.0907078	0.284959	0	0	0
PRUPE_3G006300	- && Q9LDE1.1 RecName: Full=Transcription factor MYB108; AltName: Full=Myb-related protein 108; Short=AtMYB108; AltName: Full=Protein BOTRYTIS-SUSCEPTIBLE 1 && PF00249:Myb-like DNA-binding domain	Myb_DNA-binding	0	0	0	0	0.035075	0	0.170095	0.549102	0.0359298	0.418381	0.222584	0.4125	0	0	0	0.130479	0.612935	0.446972	0.597106	0.279044	0.401783	0.487624	0.622287	0.554263
PRUPE_2G012800	- && Q9LXV2.1 RecName: Full=Transcription factor MYB46; AltName: Full=Myb-related protein 46; Short=AtMYB46 && PF00249:Myb-like DNA-binding domain	Myb_DNA-binding	0.191458	0.344089	0.189103	0.499557	0.0384255	0.104648	0.670835	0.563957	0.354257	0.166671	0.650255	0.328657	0.7179	0.515126	0.328263	0.250149	0.0373047	0.122417	0.181706	0.382124	0.320118	0.071227	0	0
PRUPE_8G223900	- && Q7XBH4.2 RecName: Full=Myb-related protein Myb4; AltName: Full=OsMyb4; AltName: Full=Transcription factor RLTR1 && PF00249:Myb-like DNA-binding domain	Myb_DNA-binding	0	0	0.223455	0.196769	0.227029	0	0.748659	0.310989	0.232561	0.787793	0.52826	0.825265	0	0	0	0.0422272	0	0	0	0	0	0.084166	0	0.0422066
PRUPE_6G032800	- && Q7XQN1.2 RecName: Full=Transcription factor MYB80; AltName: Full=Myb-related protein 80; Short=OsMYB80 && PF00249:Myb-like DNA-binding domain	Myb_DNA-binding	0	0	0	0.0901922	0.333	0.0377872	0.686321	0.570188	0.554312	1.26384	1.5849	1.11257	0	0.0429245	0	0.116133	0.202054	0.221017	0.0787346	0.124182	0.0866933	0.231473	0.427549	0.116077
PRUPE_1G416400	- && Q9M2Y9.1 RecName: Full=Transcription factor RAX3; AltName: Full=Myb-related protein 84; Short=AtMYB84; AltName: Full=Protein REGULATOR OF AXILLARY MERISTEMS 3 && PF00249:Myb-like DNA-binding domain	Myb_DNA-binding	0.0654056	0.440802	0.290705	0.639968	0.492258	0.446872	0.0318292	0.0642194	0.100851	0	0.0347093	0.0701721	0.064539	0.135367	0.245308	0	0.0318599	0	0	0	0	0	0	0
PRUPE_3G227800	- && Q7XBH4.2 RecName: Full=Myb-related protein Myb4; AltName: Full=OsMyb4; AltName: Full=Transcription factor RLTR1 && -	Myb_DNA-binding	0.10493	0	0.0518196	0	0	0	0.102127	0.412108	0.593245	0.399636	0.946626	0	0.0517698	0	0	0.0979257	0.306676	0.447276	0.298757	0.157069	0.054826	0.146387	0.0983228	1.71286
PRUPE_5G183500	- && Q9LSI7.1 RecName: Full=Transcription factor MYB35; AltName: Full=Myb-related protein 35; Short=AtMYB35; AltName: Full=Protein DEFECTIVE IN TAPETAL DEVELOPMENT AND FUNCTION 1 && PF00249:Myb-like DNA-binding domain	Myb_DNA-binding	0.0589101	0.066171	0.0387904	0.106743	0.0394108	0.0715542	0.0573363	0.0771223	0.201856	0.128209	0	0.147474	0.0193765	0.0609617	0	0	0	0	0	0	0.0410408	0	0	0
PRUPE_5G126600	- && Q9S9K9.1 RecName: Full=Transcription factor MYB3; AltName: Full=Myb-related protein 3; Short=AtMYB3 && -	Myb_DNA-binding	0.329707	0.0925862	0.081413	0.582482	0.16543	0.0375444	0.681911	2.50889	0.932039	0.134542	0	0	0.0813347	0.0426487	0.220819	0.0384624	0	0	0.0391143	0.0411282	0	0	0	0
PRUPE_7G128800	- && Q9FKL2.1 RecName: Full=Transcription factor MYB36; AltName: Full=Myb-related protein 36; Short=AtMYB36 && PF00249:Myb-like DNA-binding domain	Myb_DNA-binding	0.0724727	0.0610539	0.0178953	0.0196977	0	0	0	0	0	0.0394314	0	0	0.375441	0.693719	0.718364	0	0	0	0	0	0	0	0.0679094	0
PRUPE_5G230800	- && P81393.1 RecName: Full=Myb-related protein 308 && PF00249:Myb-like DNA-binding domain	Myb_DNA-binding	0	0.249286	0.306883	0.048256	0.26725	0.485219	0.64801	0.174326	0.410644	1.449	1.03641	1.76198	0	0.0459322	0	0	0	0	0	0	0	0	0	0
PRUPE_3G042100	- && P10290.1 RecName: Full=Anthocyanin regulatory C1 protein && PF00249:Myb-like DNA-binding domain	Myb_DNA-binding	0.447595	0.457057	0.64304	0.442378	0.653325	0.630157	0.316828	0.359573	0.209139	0.132835	0.0863741	0	0.401514	0.378968	0.218017	0	0	0	0	0.0812126	0	0	0	0
PRUPE_4G247800	- && Q9LXV2.1 RecName: Full=Transcription factor MYB46; AltName: Full=Myb-related protein 46; Short=AtMYB46 && PF00249:Myb-like DNA-binding domain	Myb_DNA-binding	0.469126	0.197605	0.289598	0.0956295	0.0882688	0.106841	0.142686	0.086366	0.21098	0	0.0311193	0.0314572	0.231455	0.21239	0.0314194	0	0	0.0312455	0.222616	0.175559	0.153199	0.0545395	0	0
PRUPE_7G126800	- && Q53NK6.1 RecName: Full=Myb-related protein MYBAS1 && PF00249:Myb-like DNA-binding domain	Myb_DNA-binding	0.0285059	0	0.0563107	0	0.0286056	0	0.194211	0	0.0293027	0.0620387	0	0.0611667	0.0281283	0	0	0	0.138856	0.12151	0.0811622	0.028447	0	0.34466	0.667776	0.159541
PRUPE_3G264500	- && Q8GWP0.1 RecName: Full=Transcription factor MYB39; AltName: Full=Myb-related protein 39; Short=AtMYB39 && PF00249:Myb-like DNA-binding domain	Myb_DNA-binding	0	0.0600364	0.0263956	0	0	0	0.0520208	0.078719	0	0.174484	0.198548	0.143359	0.0263702	0	0.057275	0.0498809	0.0520711	0	0	0	0	0.0248553	0	0.498565
PRUPE_7G216000	- && Q9M2Y9.1 RecName: Full=Transcription factor RAX3; AltName: Full=Myb-related protein 84; Short=AtMYB84; AltName: Full=Protein REGULATOR OF AXILLARY MERISTEMS 3 && PF00249:Myb-like DNA-binding domain	Myb_DNA-binding	0.238813	0.0766422	0.0673931	0	0.205413	0.031079	0	0	0	0	0	0	0.201985	0.0706085	0.25591	0	0	0	0	0	0	0.0317301	0	0
PRUPE_3G216600	- && A2WW87.1 RecName: Full=Transcription factor GAMYB; AltName: Full=OsGAMyb && PF00249:Myb-like DNA-binding domain	Myb_DNA-binding	0.06374	0.167058	0.062956	0.161692	0.0852839	0.096776	0.124074	0	0.0436811	0	0	0.0227951	0.0419303	0.0879463	0.0910708	0.178456	0	0.181133	0	0	0.0666085	0.0988035	0.0398177	0
PRUPE_4G034000	- && Q7XBH4.2 RecName: Full=Myb-related protein Myb4; AltName: Full=OsMyb4; AltName: Full=Transcription factor RLTR1 && PF00249:Myb-like DNA-binding domain	Myb_DNA-binding	0.134321	0.201169	0.0884461	0.292062	0.179721	0.203939	0	0.175847	0	0.243607	0.142562	0	0.176722	0.324331	0.239895	0	0	0	0	0.0446811	0	0.166569	0.0419545	0.668234
PRUPE_1G517400	- && Q8GWP0.1 RecName: Full=Transcription factor MYB39; AltName: Full=Myb-related protein 39; Short=AtMYB39 && PF00249:Myb-like DNA-binding domain	Myb_DNA-binding	0.0330823	0.0371598	0.0653509	0.0719328	0.0995941	0.0904116	0.160993	0.0324824	0.170035	0.143997	0.105336	0.354933	0	0	0.0709014	0.0617481	0.161148	0.0352544	0.0941921	0.0330139	0.0345711	0.0615372	0.0929978	0.0925769
PRUPE_7G247600	- && Q9LTF7.1 RecName: Full=Transcription factor MYB82; AltName: Full=Myb-related protein 82; Short=AtMYB82 && PF00249:Myb-like DNA-binding domain	Myb_DNA-binding	0.15271	0	0.226248	0	0	0.0347789	0.111473	0	0	0	0	0	0.527405	0.434579	1.30914	0.0356292	0	0.0813684	0.0724663	0	0	0	0	0
PRUPE_4G192000	- && Q8GWP0.1 RecName: Full=Transcription factor MYB39; AltName: Full=Myb-related protein 39; Short=AtMYB39 && PF00249:Myb-like DNA-binding domain	Myb_DNA-binding	0	0	0	0	0	0	0	0	0	0.263905	0.478032	0.743417	0	0	0	0	0	0	0	0	0	0.483343	0.681754	0.161588
PRUPE_4G136300	- && P20024.1 RecName: Full=Myb-related protein Zm1 && PF00249:Myb-like DNA-binding domain	Myb_DNA-binding	0	0	0.1256	0	0	0.202726	0.0309417	0.218501	0	0.138376	0.0337415	0.0682157	0.0627396	0	0.0340669	0	0	0.135513	0.0603436	0	0.0664434	0.0295676	0	0.0296544
PRUPE_4G035100	- && Q8GWP0.1 RecName: Full=Transcription factor MYB39; AltName: Full=Myb-related protein 39; Short=AtMYB39 && PF00249:Myb-like DNA-binding domain	Myb_DNA-binding	0	0	0	0.103176	0.158724	0	0.0923674	0.186363	0.0325184	0.0344235	0	0	0	0	0	0	0	0	0.120092	0.0631376	0.0330578	0.0882653	0	0.177049
PRUPE_5G105700	- && Q8LPH6.1 RecName: Full=Transcription factor MYB86; AltName: Full=Myb homolog 4; Short=AtMyb4; AltName: Full=Myb-related protein 86; Short=AtMYB86 && PF00249:Myb-like DNA-binding domain	Myb_DNA-binding	0.0330397	0.037112	0	0	0	0.0902952	0.2251	0.0648811	0	0	0.0350669	0	0.032602	0	0.106215	0	0	0.035209	0	0	0	0	0	0
PRUPE_1G039200	- && Q7XBH4.2 RecName: Full=Myb-related protein Myb4; AltName: Full=OsMyb4; AltName: Full=Transcription factor RLTR1 && PF00249:Myb-like DNA-binding domain	Myb_DNA-binding	0	0.0336653	0	0	0	0	0	0	0	0	0	0	0.0295741	0.0620299	0.0642336	0.0559412	0.0291987	0	0.0284447	0	0	0	0	0
PRUPE_6G188300	- && Q8GWP0.1 RecName: Full=Transcription factor MYB39; AltName: Full=Myb-related protein 39; Short=AtMYB39 && PF00249:Myb-like DNA-binding domain	Myb_DNA-binding	0	0	0	0	0.127609	0	0	0.0936434	0	0	0	0	0.0313698	0	0	0.0296689	0.18583	0.0338783	0.0301718	0.0317253	0	0.0295676	0	0.0889633
PRUPE_5G196100	- && Q8GWP0.1 RecName: Full=Transcription factor MYB39; AltName: Full=Myb-related protein 39; Short=AtMYB39 && PF00249:Myb-like DNA-binding domain	Myb_DNA-binding	0	0	0	0	0	0	0	0	0	0	0	0	0	0	0	0	0	0	0	0	0	0	0	0
PRUPE_3G227900	- && Q9SZP1.1 RecName: Full=Transcription repressor MYB4; AltName: Full=Myb-related protein 4; Short=AtMYB4 && PF00249:Myb-like DNA-binding domain	Myb_DNA-binding	0	0	0	0	0	0	0	0	0	0	0	0	0	0	0	0.050834	0.159198	0	0.0516957	0.0543573	0.0569212	0.151981	0.10208	0.0508092
PRUPE_2G293700	- && Q9M0K4.2 RecName: Full=Transcription factor LAF1; AltName: Full=Myb-related protein 18; Short=AtMYB18; AltName: Full=Protein LONG AFTER FAR-RED LIGHT 1 && PF00249:Myb-like DNA-binding domain	Myb_DNA-binding	0	0	0.0312451	0	0.0317449	0	0	0	0	0	0.0335751	0.0678792	0	0.0654718	0	0	0	0.168556	0	0	0	0.0294218	0	0
PRUPE_2G252700	- && Q9FDW1.1 RecName: Full=Transcription factor MYB44; AltName: Full=Myb-related protein 44; Short=AtMYB44; AltName: Full=Myb-related protein R1; Short=AtMYBR1 && PF00249:Myb-like DNA-binding domain	Myb_DNA-binding	0	0	0.0354651	0	0.0360323	0	0	0	0	0.117218	0	0.0385235	0	0	0	0	0	0	0	0.0358325	0	0	0	0.0334935
PRUPE_3G228500	- && Q8GWP0.1 RecName: Full=Transcription factor MYB39; AltName: Full=Myb-related protein 39; Short=AtMYB39 && PF00249:Myb-like DNA-binding domain	Myb_DNA-binding	0	0	0	0	0	0	0.176342	0	0	0.0394314	0.0769193	0	0	0	0	0	0	0	0	0	0	0.0674041	0.0679094	0
PRUPE_1G405200	- && P10290.1 RecName: Full=Anthocyanin regulatory C1 protein && PF00249:Myb-like DNA-binding domain	Myb_DNA-binding	0.109094	0	0.0359175	0	0	0	0	0	0	0	0	0	0	0	0	0	0	0	0	0	0	0	0	0
PRUPE_3G178600	- && Q700D9.2 RecName: Full=Putative Myb family transcription factor At1g14600 && PF00249:Myb-like DNA-binding domain	Myb_DNA-binding	0	0	0	0	0	0	0	0	0	0	0	0	0	0	0	0	0	0	0	0	0	0.0247393	0	0
PRUPE_8G095800	- && F4JVB8.1 RecName: Full=Protein RADIALIS-like 1; Short=AtRL1; Short=Protein RAD-like 1; AltName: Full=Protein RADIALIS-LIKE SANT/MYB 2; Short=Protein RSM2 && PF00249:Myb-like DNA-binding domain	Myb_DNA-binding	0	0	0.0679351	0	0	0.187974	0	0	0	0	0	0	0	0	0	0	0	0	0	0	0	0	0	0
PRUPE_3G286800	- && P81396.1 RecName: Full=Myb-related protein 340 && PF00249:Myb-like DNA-binding domain	Myb_DNA-binding	0	0	0	0	0	0	0	0.0628181	0.0328834	0	0.0679038	0	0	0	0	0	0	0	0	0	0	0	0	0
PRUPE_8G270000	- && P27898.1 RecName: Full=Myb-related protein P && PF00249:Myb-like DNA-binding domain	Myb_DNA-binding	0	0	0	0	0	0	0	0	0	0	0	0	0	0	0	0	0	0	0	0	0	0	0	0.0964479
PRUPE_7G201700	- && P10290.1 RecName: Full=Anthocyanin regulatory C1 protein && PF00249:Myb-like DNA-binding domain	Myb_DNA-binding	0	0	0	0	0	0	0	0	0.0833253	0	0	0	0	0.0838825	0	0	0	0	0	0	0	0	0	0
PRUPE_7G201800	- && P10290.1 RecName: Full=Anthocyanin regulatory C1 protein && PF00249:Myb-like DNA-binding domain	Myb_DNA-binding	0	0	0	0	0	0	0	0.154699	0	0	0	0	0.0518228	0	0	0	0	0	0	0	0	0	0	0
PRUPE_7G212300	- && Q2V9B0.1 RecName: Full=Transcription factor MYB1R1; AltName: Full=Myb-related protein R1; Short=StMYB1R-1 && PF00249:Myb-like DNA-binding domain	Myb_DNA-binding	0	0	0	0	0	0	0	0	0	0.114886	0	0	0	0	0	0	0	0	0	0	0	0	0	0
PRUPE_1G051100	- && Q9LX82.1 RecName: Full=Transcription factor MYB48; AltName: Full=Myb-related protein 48; Short=AtMYB48 && PF00249:Myb-like DNA-binding domain	Myb_DNA-binding	0	0	0	0	0	0	0	0	0	0	0	0	0	0	0.154305	0	0	0	0	0	0	0	0	0
PRUPE_1G125300	- && O22264.1 RecName: Full=Transcription factor MYB12; AltName: Full=Myb-related protein 12; Short=AtMYB12 && PF00249:Myb-like DNA-binding domain	Myb_DNA-binding	0	0	0	0	0	0	0	0	0	0	0	0	0.0692625	0	0	0	0	0	0	0	0	0	0	0
PRUPE_6G214300	- && Q9M2Y9.1 RecName: Full=Transcription factor RAX3; AltName: Full=Myb-related protein 84; Short=AtMYB84; AltName: Full=Protein REGULATOR OF AXILLARY MERISTEMS 3 && PF00249:Myb-like DNA-binding domain	Myb_DNA-binding	0	0	0	0	0	0	0	0.0510955	0	0	0	0	0	0	0	0	0	0	0	0	0	0	0	0
PRUPE_2G327700	- && Q8GWP0.1 RecName: Full=Transcription factor MYB39; AltName: Full=Myb-related protein 39; Short=AtMYB39 && PF00249:Myb-like DNA-binding domain	Myb_DNA-binding	0	0	0	0	0	0	0	0	0	0	0	0	0	0	0	0	0	0	0	0	0	0.0729696	0.0367583	0
PRUPE_3G042300	- && P10290.1 RecName: Full=Anthocyanin regulatory C1 protein && PF00249:Myb-like DNA-binding domain	Myb_DNA-binding	0	0	0	0	0	0	0	0	0	0.0446322	0.0870645	0	0	0	0	0	0	0	0	0	0	0	0	0
PRUPE_3G249600	- && Q9LX82.1 RecName: Full=Transcription factor MYB48; AltName: Full=Myb-related protein 48; Short=AtMYB48 && PF00249:Myb-like DNA-binding domain	Myb_DNA-binding	0	0	0	0	0	0	0	0	0	0	0	0	0	0	0	0	0	0	0	0	0	0	0	0
PRUPE_6G282300	- && Q700D9.2 RecName: Full=Putative Myb family transcription factor At1g14600 && PF00249:Myb-like DNA-binding domain	Myb_DNA-binding	0	0	0	0	0	0	0	0	0	0	0	0	0	0	0	0	0	0	0	0	0	0	0	0.0558486
PRUPE_2G253700	- && Q700D9.2 RecName: Full=Putative Myb family transcription factor At1g14600 && PF00249:Myb-like DNA-binding domain	Myb_DNA-binding	0	0	0	0	0	0	0	0	0	0	0	0	0	0	0	0	0	0	0	0	0	0	0	0
PRUPE_4G119700	- && Q8LPH6.1 RecName: Full=Transcription factor MYB86; AltName: Full=Myb homolog 4; Short=AtMyb4; AltName: Full=Myb-related protein 86; Short=AtMYB86 && PF00249:Myb-like DNA-binding domain	Myb_DNA-binding	0	0	0.0350724	0	0.0356333	0	0	0	0	0	0	0	0	0	0	0	0	0	0	0	0	0	0	0
PRUPE_7G018400	- && P81392.1 RecName: Full=Myb-related protein 306 && PF00249:Myb-like DNA-binding domain	Myb_DNA-binding	0	0	0	0	0	0	0	0	0	0	0	0	0	0	0	0	0	0	0	0	0	0	0	0.0623207
PRUPE_1G276300	- && Q9FDW1.1 RecName: Full=Transcription factor MYB44; AltName: Full=Myb-related protein 44; Short=AtMYB44; AltName: Full=Myb-related protein R1; Short=AtMYBR1 && PF00249:Myb-like DNA-binding domain	Myb_DNA-binding	0	0	0	0	0	0	0	0	0	0	0	0	0	0	0	0	0	0	0	0	0	0	0	0
PRUPE_1G417400	- && Q9M2Y9.1 RecName: Full=Transcription factor RAX3; AltName: Full=Myb-related protein 84; Short=AtMYB84; AltName: Full=Protein REGULATOR OF AXILLARY MERISTEMS 3 && PF00249:Myb-like DNA-binding domain	Myb_DNA-binding	0	0	0	0	0	0	0	0	0	0	0	0	0	0.0295479	0	0	0	0	0	0	0	0	0	0
PRUPE_6G278300	- && Q9SJW0.1 RecName: Full=Myb family transcription factor PHL7; AltName: Full=Protein PHR1-LIKE 7 && PF00249:Myb-like DNA-binding domain|PF14379:MYB-CC type transfactor, LHEQLE motif	Myb_DNA-binding	0	0	0	0	0	0	0	0	0	0	0	0	0	0	0	0	0	0.0506292	0	0	0	0	0	0
PRUPE_6G349200	- && Q7XBH4.2 RecName: Full=Myb-related protein Myb4; AltName: Full=OsMyb4; AltName: Full=Transcription factor RLTR1 && PF00249:Myb-like DNA-binding domain	Myb_DNA-binding	0	0	0	0	0	0	0	0	0	0	0	0	0	0	0	0	0	0	0	0	0	0	0	0.0456701
PRUPE_3G163000	- && Q9FE25.1 RecName: Full=Transcription factor MYB75; AltName: Full=Myb-related protein 75; Short=AtMYB75; AltName: Full=Production of anthocyanin pigment 1 protein; AltName: Full=Suc-induced anthocyanin accumulation locus 1 && PF00249:Myb-like DNA-binding domain	Myb_DNA-binding	0.0446568	0	0	0	0	0	0	0	0	0	0	0	0	0	0	0	0	0	0	0	0	0	0	0
PRUPE_4G215600	- && A2WW87.1 RecName: Full=Transcription factor GAMYB; AltName: Full=OsGAMyb && PF00249:Myb-like DNA-binding domain	Myb_DNA-binding	0	0	0	0	0	0	0	0	0	0	0	0	0	0	0	0	0	0	0	0.0223503	0	0	0	0
PRUPE_1G089700	- && Q9FKL2.1 RecName: Full=Transcription factor MYB36; AltName: Full=Myb-related protein 36; Short=AtMYB36 && PF00249:Myb-like DNA-binding domain	Myb_DNA-binding	0	0	0	0	0	0	0	0	0	0	0	0	0	0	0	0	0	0	0	0	0	0	0	0
PRUPE_1G278200	- && O49782.2 RecName: Full=Transcription factor MYB51; AltName: Full=Myb-related protein 51; Short=AtMYB51; AltName: Full=Protein HIGH INDOLIC GLUCOSINOLATE 1; AltName: Full=Transcription factor HIG1 && PF00249:Myb-like DNA-binding domain	Myb_DNA-binding	0	0	0	0	0	0	0	0	0	0	0	0	0	0	0	0	0	0	0	0	0	0	0	0
PRUPE_1G405100	- && P10290.1 RecName: Full=Anthocyanin regulatory C1 protein && PF00249:Myb-like DNA-binding domain	Myb_DNA-binding	0	0	0	0	0	0	0	0	0	0	0	0	0	0	0	0	0	0	0	0	0	0	0	0
PRUPE_1G413400	- && Q2V9B0.1 RecName: Full=Transcription factor MYB1R1; AltName: Full=Myb-related protein R1; Short=StMYB1R-1 && PF00249:Myb-like DNA-binding domain	Myb_DNA-binding	0	0	0	0	0	0	0	0	0	0	0	0	0	0	0	0	0	0	0	0	0	0	0	0
PRUPE_6G175900	- && Q9ZTC3.1 RecName: Full=Transcription factor MYB90; AltName: Full=Myb-related protein 90; Short=AtMYB90; AltName: Full=Production of anthocyanin pigment 2 protein && PF00249:Myb-like DNA-binding domain	Myb_DNA-binding	0	0	0	0	0	0	0	0	0	0	0	0	0	0	0	0	0	0	0	0	0	0	0	0
PRUPE_6G176200	- && Q9FNV9.1 RecName: Full=Transcription factor MYB113; AltName: Full=Myb-related protein 113; Short=AtMYB113 && PF00249:Myb-like DNA-binding domain	Myb_DNA-binding	0	0	0	0	0	0	0	0	0	0	0	0	0	0	0	0	0	0	0	0	0	0	0	0
PRUPE_6G176300	- && Q9FNV9.1 RecName: Full=Transcription factor MYB113; AltName: Full=Myb-related protein 113; Short=AtMYB113 && PF00249:Myb-like DNA-binding domain	Myb_DNA-binding	0	0	0	0	0	0	0	0	0	0	0	0	0	0	0	0	0	0	0	0	0	0	0	0
PRUPE_6G355700	- && Q9FNV9.1 RecName: Full=Transcription factor MYB113; AltName: Full=Myb-related protein 113; Short=AtMYB113 && PF00249:Myb-like DNA-binding domain	Myb_DNA-binding	0	0	0	0	0	0	0	0	0	0	0	0	0	0	0	0	0	0	0	0	0	0	0	0
PRUPE_2G114800	- && - && PF00249:Myb-like DNA-binding domain	Myb_DNA-binding	0	0	0	0	0	0	0	0	0	0	0	0	0	0	0	0	0	0	0	0	0	0	0	0
PRUPE_2G271900	- && Q2V9B0.1 RecName: Full=Transcription factor MYB1R1; AltName: Full=Myb-related protein R1; Short=StMYB1R-1 && PF00249:Myb-like DNA-binding domain	Myb_DNA-binding	0	0	0	0	0	0	0	0	0	0	0	0	0	0	0	0	0	0	0	0	0	0	0	0
PRUPE_3G046900	- && Q9SPG3.1 RecName: Full=Transcription factor MYB26; AltName: Full=Myb-related protein 26; Short=AtMYB26; AltName: Full=Protein MALE STERILE 35 && PF00249:Myb-like DNA-binding domain	Myb_DNA-binding	0	0	0	0	0	0	0	0	0	0	0	0	0	0	0	0	0	0	0	0	0	0	0	0
PRUPE_3G085700	- && Q8GWP0.1 RecName: Full=Transcription factor MYB39; AltName: Full=Myb-related protein 39; Short=AtMYB39 && PF00249:Myb-like DNA-binding domain	Myb_DNA-binding	0	0	0	0	0	0	0	0	0	0	0	0	0	0	0	0	0	0	0	0	0	0	0	0
PRUPE_3G085900	- && Q8GWP0.1 RecName: Full=Transcription factor MYB39; AltName: Full=Myb-related protein 39; Short=AtMYB39 && PF00249:Myb-like DNA-binding domain	Myb_DNA-binding	0	0	0	0	0	0	0	0	0	0	0	0	0	0	0	0	0	0	0	0	0	0	0	0
PRUPE_3G116700	- && Q700D9.2 RecName: Full=Putative Myb family transcription factor At1g14600 && PF00249:Myb-like DNA-binding domain	Myb_DNA-binding	0	0	0	0	0	0	0	0	0	0	0	0	0	0	0	0	0	0	0	0	0	0	0	0
PRUPE_3G163300	- && Q9ZTC3.1 RecName: Full=Transcription factor MYB90; AltName: Full=Myb-related protein 90; Short=AtMYB90; AltName: Full=Production of anthocyanin pigment 2 protein && PF00249:Myb-like DNA-binding domain	Myb_DNA-binding	0	0	0	0	0	0	0	0	0	0	0	0	0	0	0	0	0	0	0	0	0	0	0	0
PRUPE_3G287600	- && Q9S7L2.1 RecName: Full=Transcription factor MYB98; AltName: Full=Myb-related protein 98; Short=AtMYB98 && PF00249:Myb-like DNA-binding domain	Myb_DNA-binding	0	0	0	0	0	0	0	0	0	0	0	0	0	0	0	0	0	0	0	0	0	0	0	0
PRUPE_3G287700	- && Q9S7L2.1 RecName: Full=Transcription factor MYB98; AltName: Full=Myb-related protein 98; Short=AtMYB98 && PF00249:Myb-like DNA-binding domain	Myb_DNA-binding	0	0	0	0	0	0	0	0	0	0	0	0	0	0	0	0	0	0	0	0	0	0	0	0
PRUPE_4G018700	- && Q700D9.2 RecName: Full=Putative Myb family transcription factor At1g14600 && PF00249:Myb-like DNA-binding domain	Myb_DNA-binding	0	0	0	0	0	0	0	0	0	0	0	0	0	0	0	0	0	0	0	0	0	0	0	0
PRUPE_4G126900	- && Q8LPH6.1 RecName: Full=Transcription factor MYB86; AltName: Full=Myb homolog 4; Short=AtMyb4; AltName: Full=Myb-related protein 86; Short=AtMYB86 && PF00249:Myb-like DNA-binding domain	Myb_DNA-binding	0	0	0	0	0	0	0	0	0	0	0	0	0	0	0	0	0	0	0	0	0	0	0	0
PRUPE_4G204800	- && Q9FJA2.1 RecName: Full=Transcription factor TT2; AltName: Full=Myb-related protein 123; Short=AtMYB123; AltName: Full=Myb-related transcription factor LBM2-like; AltName: Full=Protein TRANSPARENT TESTA 2 && PF00249:Myb-like DNA-binding domain	Myb_DNA-binding	0	0	0	0	0	0	0	0	0	0	0	0	0	0	0	0	0	0	0	0	0	0	0	0
PRUPE_7G186200	- && Q8S9H7.1 RecName: Full=Transcription factor DIVARICATA && PF00249:Myb-like DNA-binding domain	Myb_DNA-binding	0	0	0	0	0	0	0	0	0	0	0	0	0	0	0	0	0	0	0	0	0	0	0	0
PRUPE_5G031700	- && Q8GWP0.1 RecName: Full=Transcription factor MYB39; AltName: Full=Myb-related protein 39; Short=AtMYB39 && PF00249:Myb-like DNA-binding domain	Myb_DNA-binding	0	0	0	0	0	0	0	0	0	0	0	0	0	0	0	0	0	0	0	0	0	0	0	0
PRUPE_5G105800	- && Q8LPH6.1 RecName: Full=Transcription factor MYB86; AltName: Full=Myb homolog 4; Short=AtMyb4; AltName: Full=Myb-related protein 86; Short=AtMYB86 && PF00249:Myb-like DNA-binding domain	Myb_DNA-binding	0	0	0	0	0	0	0	0	0	0	0	0	0	0	0	0	0	0	0	0	0	0	0	0
PRUPE_4G017600	- && Q9C519.1 RecName: Full=WRKY transcription factor 6; AltName: Full=WRKY DNA-binding protein 6; Short=AtWRKY6 && PF03106:WRKY DNA -binding domain	WRKY	15.892	10.5018	10.0522	40.0432	47.9643	34.6018	59.983	63.0694	69.3094	68.162	73.019	55.96	3.74601	3.32252	3.83005	50.0152	96.3371	60.1884	65.3131	61.5624	54.2107	64.3431	65.9797	67.0561
PRUPE_1G283500	- && Q9C983.1 RecName: Full=Probable WRKY transcription factor 57; AltName: Full=WRKY DNA-binding protein 57 && PF03106:WRKY DNA -binding domain	WRKY	16.7712	13.5188	14.6306	14.9815	16.6512	18.5544	20.2394	20.5926	22.3461	18.2306	19.0663	13.7148	12.2097	10.5569	10.3405	37.1355	50.6647	43.7133	22.4393	25.6556	20.8005	21.1951	20.2696	23.0509
PRUPE_6G230600	- && Q9STX0.1 RecName: Full=Probable WRKY transcription factor 7; AltName: Full=WRKY DNA-binding protein 7 && PF03106:WRKY DNA -binding domain|PF10533:Plant zinc cluster domain	WRKY	13.5028	15.0954	15.458	21.6616	22.5763	18.0346	20.9239	22.0478	20.0881	27.3968	26.7893	33.1487	13.9324	14.8092	17.3406	34.0935	27.5319	33.696	27.063	26.1646	26.4877	36.2514	55.0338	31.9346
PRUPE_3G202000	- && Q9SI37.1 RecName: Full=WRKY transcription factor 1; AltName: Full=Transcription factor ZAP1; AltName: Full=WRKY DNA-binding protein 1; AltName: Full=Zinc-dependent activator protein 1 && PF03106:WRKY DNA -binding domain	WRKY	25.8209	24.783	24.8003	18.0128	19.2175	17.1139	20.4271	19.2582	21.5914	22.46	21.0633	22.979	17.9331	17.3167	18.5527	17.9494	17.3024	16.8977	19.7774	21.0104	19.8047	17.7341	18.472	19.3456
PRUPE_5G148700	- && Q9FYA2.1 RecName: Full=Probable WRKY transcription factor 75; AltName: Full=WRKY DNA-binding protein 75 && PF03106:WRKY DNA -binding domain	WRKY	55.6647	50.5776	44.855	109.231	98.0027	61.9556	107.712	134.203	103.734	99.4352	99.266	86.5663	28.9319	32.0525	23.4465	37.2901	46.0687	32.5963	46.5528	54.9445	40.8916	50.1825	52.2113	55.2652
PRUPE_7G262600	- && P59583.1 RecName: Full=Probable WRKY transcription factor 32; AltName: Full=WRKY DNA-binding protein 32 && PF03106:WRKY DNA -binding domain	WRKY	34.3948	37.3142	32.8353	29.3823	30.7811	28.7013	31.3554	30.7425	30.0465	29.4891	27.3593	31.1495	25.8227	25.3582	26.7312	19.5564	36.0364	20.0874	19.9808	20.0079	20.7726	19.1936	18.3282	17.309
PRUPE_6G046900	- && Q6IEQ7.1 RecName: Full=WRKY transcription factor WRKY24; Short=OsWRKY24 && PF03106:WRKY DNA -binding domain	WRKY	13.4846	10.6933	8.62874	11.3272	14.5264	9.13438	12.1148	14.3491	15.6387	16.5297	17.4924	11.4255	11.7365	10.901	8.02776	37.2372	104.917	52.739	24.8956	28.0406	19.3426	33.1225	35.5091	39.6272
PRUPE_5G117000	- && Q8H0Y8.2 RecName: Full=Probable WRKY transcription factor 41; AltName: Full=WRKY DNA-binding protein 41 && PF03106:WRKY DNA -binding domain	WRKY	5.30321	4.02331	4.17321	3.96971	7.17128	3.6748	4.90769	7.80201	6.88133	7.66286	10.6297	2.64897	6.63983	7.10727	6.50268	31.9833	162.009	73.5052	10.9408	10.9315	8.93966	25.9067	49.6114	26.4045
PRUPE_8G230700	- && O04336.1 RecName: Full=Probable WRKY transcription factor 21; AltName: Full=WRKY DNA-binding protein 21 && PF03106:WRKY DNA -binding domain|PF10533:Plant zinc cluster domain	WRKY	19.6992	20.6192	21.5304	24.4154	21.2868	23.2825	23.5445	18.0237	19.4218	23.7736	22.5141	33.5224	18.3784	17.5561	19.1738	20.3434	27.6101	21.6169	24.1865	25.4805	29.2843	21.2275	21.867	19.2861
PRUPE_3G008600	- && O22900.1 RecName: Full=Probable WRKY transcription factor 23; AltName: Full=WRKY DNA-binding protein 23 && PF03106:WRKY DNA -binding domain	WRKY	21.4931	23.1322	25.4401	39.8276	38.8286	21.4821	50.561	47.4183	49.7037	53.3729	50.857	46.7412	10.504	9.78509	11.6247	14.3197	24.867	19.535	20.6186	19.133	18.2168	20.5834	28.375	18.8581
PRUPE_3G262100	- && Q9XI90.2 RecName: Full=Probable WRKY transcription factor 4; AltName: Full=WRKY DNA-binding protein 4 && PF03106:WRKY DNA -binding domain	WRKY	18.1009	19.6357	16.1896	16.0777	17.5208	16.6063	14.7885	14.7301	15.048	12.2785	14.539	14.6968	20.9187	21.6725	20.7707	15.8954	13.866	15.19	12.3315	12.4546	12.3721	16.3976	16.2002	15.8876
PRUPE_6G244300	- && Q9ZUU0.2 RecName: Full=WRKY transcription factor 44; AltName: Full=Protein TRANSPARENT TESTA GLABRA 2; AltName: Full=WRKY DNA-binding protein 44 && PF03106:WRKY DNA -binding domain	WRKY	14.9363	16.6112	15.6732	7.6743	8.73758	7.57991	6.52738	5.59159	7.33802	7.22365	8.43304	7.87823	15.9161	17.7737	15.2016	10.3006	13.2446	8.98809	8.68439	9.24496	9.26528	8.2356	7.09375	9.52156
PRUPE_1G071400	- && Q9SV15.2 RecName: Full=Probable WRKY transcription factor 11; AltName: Full=WRKY DNA-binding protein 11 && PF10533:Plant zinc cluster domain|PF03106:WRKY DNA -binding domain	WRKY	19.393	17.7897	24.3023	21.3472	23.8801	13.618	29.1775	32.4892	31.8546	29.1924	29.5879	32.6399	23.8404	22.7442	29.2238	56.1808	55.6562	79.1346	24.4254	24.7959	20.8568	39.9062	58.9073	49.8597
PRUPE_4G232600	- && Q93WV0.1 RecName: Full=Probable WRKY transcription factor 20; AltName: Full=WRKY DNA-binding protein 20 && PF03106:WRKY DNA -binding domain	WRKY	13.0809	14.1725	13.1743	10.7313	10.7838	9.52371	10.9604	10.4334	10.8701	12.4036	13.5919	12.0082	14.9741	14.0338	14.1277	12.9286	15.8711	11.6896	12.0236	12.5056	13.0776	12.4055	12.0481	12.6501
PRUPE_1G459100	- && Q9SJA8.2 RecName: Full=Probable WRKY transcription factor 17; AltName: Full=WRKY DNA-binding protein 17 && PF03106:WRKY DNA -binding domain|PF10533:Plant zinc cluster domain	WRKY	19.947	17.0383	18.4347	11.9587	17.4423	11.3351	6.36734	9.72967	8.60401	6.4908	8.98571	4.61044	20.0941	19.4138	21.375	42.6482	43.1774	62.7448	15.5831	17.3455	14.846	26.098	41.1383	32.7557
PRUPE_6G286000	- && Q6IEQ7.1 RecName: Full=WRKY transcription factor WRKY24; Short=OsWRKY24 && PF03106:WRKY DNA -binding domain	WRKY	1.38125	0.660819	0.50528	0.723021	1.10373	0.675743	2.14099	3.49095	2.83971	4.81527	6.29833	1.61912	2.17062	2.22343	1.53495	12.4846	82.4333	33.173	9.15199	9.16373	6.36167	34.0906	56.205	29.6813
PRUPE_8G265900	- && O64747.1 RecName: Full=Probable WRKY transcription factor 35; AltName: Full=WRKY DNA-binding protein 35 && PF03106:WRKY DNA -binding domain	WRKY	16.9359	15.0018	12.0789	10.3214	10.0518	10.8841	12.02	11.6125	12.3023	9.38971	11.1223	9.19299	15.4016	14.6742	14.5704	9.29181	12.4824	6.73045	11.301	10.7387	11.2452	8.79239	6.61546	9.96271
PRUPE_1G431100	- && Q9STX0.1 RecName: Full=Probable WRKY transcription factor 7; AltName: Full=WRKY DNA-binding protein 7 && PF03106:WRKY DNA -binding domain|PF10533:Plant zinc cluster domain	WRKY	2.4276	2.25857	2.49462	2.63924	3.23582	2.61358	4.51071	4.80327	4.39856	6.20387	6.25919	8.64227	0.955756	1.00232	1.35325	11.877	18.8486	17.2074	6.06244	5.38352	4.88152	14.8127	20.5761	10.6132
PRUPE_6G036300	- && Q9FG77.1 RecName: Full=Probable WRKY transcription factor 2; AltName: Full=WRKY DNA-binding protein 2 && PF03106:WRKY DNA -binding domain	WRKY	3.96898	3.62812	3.94371	3.6023	3.89914	4.00653	3.99056	3.26505	3.9819	4.92851	5.22451	4.97432	4.23394	3.81119	4.58519	4.51605	6.21225	4.89004	5.70115	5.59028	5.57995	6.07473	6.01976	6.1704
PRUPE_1G280700	- && Q9ZQ70.1 RecName: Full=Probable WRKY transcription factor 3; AltName: Full=WRKY DNA-binding protein 3 && PF03106:WRKY DNA -binding domain	WRKY	8.60021	8.20248	9.16403	5.9806	6.62822	5.78771	7.23931	7.34116	6.96894	7.79875	7.586	7.04491	8.52449	9.16029	7.74218	6.94152	7.73695	7.24519	6.379	6.37883	6.65946	7.09796	6.53407	8.58232
PRUPE_1G114800	- && Q9FGZ4.1 RecName: Full=Probable WRKY transcription factor 48; AltName: Full=WRKY DNA-binding protein 48 && PF03106:WRKY DNA -binding domain	WRKY	1.5801	1.27118	1.22323	3.85357	5.31401	2.35367	2.86796	3.52221	3.62169	5.08857	6.66288	6.20831	0.863864	1.34788	1.02966	10.9003	9.73554	19.6601	4.92445	3.34545	3.2578	8.49982	15.9466	10.7356
PRUPE_2G185100	- && Q9SUP6.1 RecName: Full=Probable WRKY transcription factor 53; AltName: Full=WRKY DNA-binding protein 53 && PF03106:WRKY DNA -binding domain	WRKY	0.848311	0.408372	0.38303	0.184453	2.79706	0.264957	0.25949	0.523554	0.448469	0.712112	1.59492	0.780114	1.12407	0.677201	0.831123	8.57282	29.9174	27.4302	3.22042	3.21691	2.53282	13.052	15.7844	13.9495
PRUPE_6G361300	- && Q6VWJ6.1 RecName: Full=WRKY transcription factor SUSIBA2; AltName: Full=Sugar signaling in barley 2; AltName: Full=WRKY transcription factor 46 && PF03106:WRKY DNA -binding domain	WRKY	4.25432	4.14274	4.28188	3.4821	3.63613	4.05242	3.98323	3.4148	3.69148	3.85493	4.15481	3.97429	4.94816	4.95488	4.43755	4.01563	8.69909	4.27507	3.53102	3.43839	3.63438	3.43021	3.54688	4.37581
PRUPE_1G223200	- && Q9FYA2.1 RecName: Full=Probable WRKY transcription factor 75; AltName: Full=WRKY DNA-binding protein 75 && PF03106:WRKY DNA -binding domain	WRKY	18.444	14.9357	15.887	10.9586	12.5901	15.2879	9.54965	10.792	10.2514	7.46798	7.45466	8.91615	11.1102	7.49026	8.10109	8.10604	20.9982	12.1701	5.85182	4.81548	5.04262	7.23062	13.9165	4.75122
PRUPE_6G295100	- && Q8GWF1.1 RecName: Full=Probable WRKY transcription factor 38; AltName: Full=WRKY DNA-binding protein 38 && PF03106:WRKY DNA -binding domain	WRKY	4.23795	4.2882	5.25822	2.58929	4.04189	3.63732	1.60217	2.16652	2.1962	1.10526	1.18954	1.05215	8.46728	7.82873	9.3454	5.81819	8.70103	5.59859	2.36008	2.79615	1.68363	1.23784	1.18148	1.33949
PRUPE_6G345100	- && Q9SR07.1 RecName: Full=Probable WRKY transcription factor 39; AltName: Full=WRKY DNA-binding protein 39 && PF03106:WRKY DNA -binding domain|PF10533:Plant zinc cluster domain	WRKY	0.863271	1.09088	1.1724	2.69827	2.51766	1.74487	6.38034	5.85384	5.07483	12.3588	15.0893	14.9058	0.851834	0.474584	0.78053	2.26588	1.10384	1.49492	3.9685	3.44594	3.49572	8.93221	9.04973	7.27245
PRUPE_4G066400	- && Q9LP56.1 RecName: Full=Probable WRKY transcription factor 65; AltName: Full=WRKY DNA-binding protein 65 && PF03106:WRKY DNA -binding domain	WRKY	2.19805	2.97047	4.07065	3.32314	3.412	1.9398	6.38456	5.12569	5.82524	5.56853	7.3997	7.95904	3.59228	5.40217	4.04835	7.46811	4.1155	7.28329	3.78105	4.76401	4.19914	6.13296	8.91441	7.88094
PRUPE_3G002300	- && Q9C519.1 RecName: Full=WRKY transcription factor 6; AltName: Full=WRKY DNA-binding protein 6; Short=AtWRKY6 && PF03106:WRKY DNA -binding domain	WRKY	0.409666	0.138048	0.0404627	1.24706	0.842753	1.66072	1.13636	0.98548	0.947513	1.40423	1.58702	0.944971	1.1925	0.699489	0.74629	5.73481	8.10189	7.15964	3.51865	4.66054	4.92318	4.05781	3.93468	7.31786
PRUPE_3G098100	- && Q9SAH7.1 RecName: Full=Probable WRKY transcription factor 40; AltName: Full=WRKY DNA-binding protein 40 && PF03106:WRKY DNA -binding domain	WRKY	1.02441	0.439961	0.803493	0.982687	0.755874	0.658736	1.55421	3.93456	2.32288	4.36056	6.07586	3.29718	0.416225	0.685935	0.774877	0.281184	2.20148	0.706371	0.34314	1.32296	0.220399	6.50119	8.21564	11.1013
PRUPE_2G307400	- && Q9SUP6.1 RecName: Full=Probable WRKY transcription factor 53; AltName: Full=WRKY DNA-binding protein 53 && PF03106:WRKY DNA -binding domain	WRKY	0.466212	0.0616087	0.0270869	0.626115	1.48609	0.0249828	0.427065	0.51161	0.36648	0.686372	1.7173	0.323651	0.297669	0.567585	0.264487	1.17731	5.93126	2.8348	0.546576	0.602085	1.40426	17.0126	28.7297	7.87898
PRUPE_1G393000	- && Q9C5T4.2 RecName: Full=WRKY transcription factor 18; AltName: Full=WRKY DNA-binding protein 18; Short=AtWRKY18 && PF03106:WRKY DNA -binding domain	WRKY	0.169454	0.038068	0.133896	0.110536	0.0340093	0.0308737	0.395825	0.43259	0.55741	0.405669	3.45314	0.0363607	1.07014	1.50806	0.690024	2.30889	10.7637	7.90939	1.80122	1.42047	0.566656	5.26393	6.76421	10.3059
PRUPE_4G075400	- && Q8VWJ2.1 RecName: Full=Probable WRKY transcription factor 28; AltName: Full=WRKY DNA-binding protein 28 && PF03106:WRKY DNA -binding domain	WRKY	1.06642	1.17823	1.07057	0.627212	0.947349	0.525558	1.73556	1.21874	1.3658	2.51114	2.74614	3.58247	0.120755	0.0361824	0.0562017	0.0489462	0.153286	0.0931508	0.846189	1.16889	0.913455	1.57719	1.58901	2.15258
PRUPE_2G177400	- && O04609.1 RecName: Full=WRKY transcription factor 22; AltName: Full=WRKY DNA-binding protein 22 && PF03106:WRKY DNA -binding domain	WRKY	1.25148	1.02235	1.20799	0.649369	0.913351	0.595945	1.49488	0.781954	0.730944	0.680913	0.362254	0.427218	0.95424	0.941864	1.18868	0.849413	0.609613	1.75799	0.539882	0.624446	0.535009	2.90988	6.98278	0.822467
PRUPE_2G265000	- && Q9LY00.1 RecName: Full=Probable WRKY transcription factor 70; AltName: Full=WRKY DNA-binding protein 70 && PF03106:WRKY DNA -binding domain	WRKY	0.133361	0.0374496	0.131721	0	0.167284	0	0.259597	0.294621	0.30845	0.25396	0.212315	0.39347	0.0986956	0.379515	0.0714542	0.280033	1.16932	1.13694	1.04419	0.964869	0.313566	2.48068	1.3746	0.497593
PRUPE_6G168200	- && Q9SVB7.1 RecName: Full=Probable WRKY transcription factor 13; AltName: Full=WRKY DNA-binding protein 13 && PF03106:WRKY DNA -binding domain	WRKY	0.747848	1.86672	1.88766	2.07778	2.41816	1.13545	0.849181	0.856667	0.939585	0.406894	0.0881925	0.579474	1.35289	1.16084	1.55825	0.271417	0.0809526	0.442749	0.473172	0.290228	0.477585	0.27049	0.389311	0.193774
PRUPE_3G308200	- && Q9FYA2.1 RecName: Full=Probable WRKY transcription factor 75; AltName: Full=WRKY DNA-binding protein 75 && PF03106:WRKY DNA -binding domain	WRKY	1.18511	1.03536	1.64741	1.04982	1.62971	0.599779	0.811684	1.46529	1.03775	0.238815	0.186343	0.565099	0.519735	0.272528	0.658491	0	0.342092	0.0935493	0	0.043802	0	0.244938	0.205645	0
PRUPE_4G101100	- && Q9SA80.2 RecName: Full=Probable WRKY transcription factor 14; AltName: Full=AR411; AltName: Full=WRKY DNA-binding protein 14 && PF03106:WRKY DNA -binding domain	WRKY	0.155749	0.155507	0.153834	0.301026	0.329954	0.504475	0.421079	0.322841	0.337994	0.188313	0.257141	0.482732	0.153686	0.0716325	0.148355	0.113052	0.118016	0.165975	0.197089	0.224506	0.325517	0.209237	0.19459	0.129139
PRUPE_5G074200	- && O04336.1 RecName: Full=Probable WRKY transcription factor 21; AltName: Full=WRKY DNA-binding protein 21 && PF10533:Plant zinc cluster domain|PF03106:WRKY DNA -binding domain	WRKY	0.473384	0.277424	0.304931	0.223762	0.185885	0.224995	0.600962	0.262712	0.232729	0.716693	0.152913	0.463719	0.162474	0.063896	0.0661661	0.134456	0.200514	0.0438665	0.0390672	0.0410787	0	0.0382849	0.0578578	0.0383973
PRUPE_3G214800	- && Q9C519.1 RecName: Full=WRKY transcription factor 6; AltName: Full=WRKY DNA-binding protein 6; Short=AtWRKY6 && PF03106:WRKY DNA -binding domain	WRKY	0.0586185	0	0	0.0849716	0.0784313	0	0.361332	0.402888	0.341456	0.297672	0.0829533	0.60794	0.0578418	0	0.0418766	0.0729408	0.0571077	0.0624671	0.0556329	0.0389982	0.122513	0.290767	0.530966	0.14581
PRUPE_3G113300	- && Q93WV5.1 RecName: Full=Probable WRKY transcription factor 69; AltName: Full=WRKY DNA-binding protein 69 && PF03106:WRKY DNA -binding domain	WRKY	0.152032	0.34154	0.112621	0.206607	0.343268	0.207746	0.221955	0.186593	0.234422	0.661746	0.12102	0.448556	0.26253	0.353984	0.325831	0.354709	0.185142	0.12151	0.216433	0.151717	0.476621	0.0353497	0.213688	0.319082
PRUPE_5G106700	- && Q9SUS1.1 RecName: Full=Probable WRKY transcription factor 29; AltName: Full=WRKY DNA-binding protein 29 && PF03106:WRKY DNA -binding domain	WRKY	0	0	0	0	0	0	0.07404	0.149385	0.0390993	0	0.444068	0.040808	0	0	0	0	0.444669	0	0.144395	0	0	0.990525	2.85129	0.0354798
PRUPE_1G407500	- && Q8VWQ5.1 RecName: Full=Probable WRKY transcription factor 50; AltName: Full=WRKY DNA-binding protein 50 && PF03106:WRKY DNA -binding domain	WRKY	0.110464	0.124079	0	0	0.110851	0	0	0.162692	0	0.180306	0.351726	0	0	0	0.236745	0	1.18379	0.706302	0.366934	0.496062	0.346307	0.205477	0.362281	0.824323
PRUPE_3G174300	- && Q8VWJ2.1 RecName: Full=Probable WRKY transcription factor 28; AltName: Full=WRKY DNA-binding protein 28 && PF03106:WRKY DNA -binding domain	WRKY	0.120873	0.339428	0.17908	0.459938	0.394212	0.330338	0.147055	0.148351	0.279567	0.0328827	0.096217	0.0324205	0.119272	0.0625413	0.226671	0	0	0.0644046	0.0286792	0.0301558	0	0	0.0566312	0.0563749
PRUPE_3G270800	- && Q9LXG8.1 RecName: Full=Probable WRKY transcription factor 72; AltName: Full=WRKY DNA-binding protein 72 && PF03106:WRKY DNA -binding domain	WRKY	0.0682323	0.204379	0.0673931	0.0247269	0.410826	0.062158	0.0664095	0.178653	0.0935193	0.395992	0.168977	0	0.134657	0.0470723	0	0.0849037	0	0.0242374	0.0863428	0.0680912	0.0713029	0.190381	0.085248	0.148509
PRUPE_6G169700	- && Q93WU9.1 RecName: Full=Probable WRKY transcription factor 51; AltName: Full=WRKY DNA-binding protein 51 && PF03106:WRKY DNA -binding domain	WRKY	0	0	0	0	0	0	0	0	0	0	0	0	0	0	0	0	0	0	0.483748	0.127164	0.0443873	0.632081	0.477615	0.277348
PRUPE_4G217900	- && Q9C519.1 RecName: Full=WRKY transcription factor 6; AltName: Full=WRKY DNA-binding protein 6; Short=AtWRKY6 && PF03106:WRKY DNA -binding domain	WRKY	0.0774696	0	0	0	0	0.0470486	0	0	0	0	0	0	0	0	0	0	0	0	0	0	0	0.0240172	0.0241972	0.168614
PRUPE_2G264900	- && Q9SHB5.1 RecName: Full=WRKY transcription factor 55; AltName: Full=WRKY DNA-binding protein 55 && PF03106:WRKY DNA -binding domain	WRKY	0	0	0	0	0	0	0	0	0	0	0	0	0	0	0	0	0	0	0	0.0323875	0	0.120739	0.0912332	0.18164
PRUPE_2G302500	- && Q9FLX8.1 RecName: Full=Probable WRKY transcription factor 27; AltName: Full=WRKY DNA-binding protein 27 && PF03106:WRKY DNA -binding domain	WRKY	0	0.0258337	0.0227161	0	0	0	0	0	0	0	0	0	0.0453885	0	0	0	0	0	0	0	0	0	0	0
PRUPE_2G133800	- && Q93WY4.1 RecName: Full=Probable WRKY transcription factor 12; AltName: Full=WRKY DNA-binding protein 12 && PF03106:WRKY DNA -binding domain	WRKY	0	0.0467058	0	0	0	0	0	0	0.042743	0.135741	0	0	0	0	0	0	0.0405091	0.0443108	0	0	0.043452	0.0386727	0.0389626	0
PRUPE_5G187800	- && Q8VWV6.1 RecName: Full=Probable WRKY transcription factor 61; AltName: Full=WRKY DNA-binding protein 61 && PF03106:WRKY DNA -binding domain	WRKY	0	0	0	0	0	0	0.0582503	0	0	0	0.0211737	0	0	0	0	0	0	0	0	0	0	0	0	0
PRUPE_6G257500	- && Q9FHR7.1 RecName: Full=Probable WRKY transcription factor 49; AltName: Full=WRKY DNA-binding protein 49 && PF03106:WRKY DNA -binding domain	WRKY	0	0	0	0	0	0	0	0	0	0	0	0	0	0	0	0.0401389	0	0	0	0	0	0	0	0
PRUPE_1G564300	- && Q9C9F0.1 RecName: Full=Probable WRKY transcription factor 9; AltName: Full=WRKY DNA-binding protein 9 && PF03106:WRKY DNA -binding domain	WRKY	0	0	0	0	0	0	0	0	0	0.0296049	0	0.0291888	0	0	0	0	0	0	0	0	0	0	0.025493	0
PRUPE_1G393100	- && Q9SAH7.1 RecName: Full=Probable WRKY transcription factor 40; AltName: Full=WRKY DNA-binding protein 40 && PF03106:WRKY DNA -binding domain	WRKY	0	0	0	0	0	0	0	0	0	0	0	0	0	0	0	0	0	0	0	0	0	0	0	0
PRUPE_1G269200	- && Q9LXG8.1 RecName: Full=Probable WRKY transcription factor 72; AltName: Full=WRKY DNA-binding protein 72 && PF03106:WRKY DNA -binding domain	WRKY	0	0	0	0	0	0	0	0	0	0	0	0	0	0	0	0	0	0	0	0	0	0	0	0
PRUPE_6G294900	- && Q9LY00.1 RecName: Full=Probable WRKY transcription factor 70; AltName: Full=WRKY DNA-binding protein 70 && PF03106:WRKY DNA -binding domain	WRKY	0	0	0	0	0	0	0	0	0	0	0	0	0	0	0	0	0	0	0	0	0	0	0	0
PRUPE_6G295000	- && Q9LZV6.2 RecName: Full=Probable WRKY transcription factor 62; AltName: Full=WRKY DNA-binding protein 62 && PF03106:WRKY DNA -binding domain	WRKY	0	0	0	0	0	0	0	0	0	0	0	0	0	0	0	0	0	0	0	0	0	0	0	0
PRUPE_2G177800	- && Q8VWQ4.1 RecName: Full=Probable WRKY transcription factor 56; AltName: Full=WRKY DNA-binding protein 56 && PF03106:WRKY DNA -binding domain	WRKY	0	0	0	0	0	0	0	0	0	0	0	0	0	0	0	0	0	0	0	0	0	0	0	0
PRUPE_2G231300	- && Q8GY11.1 RecName: Full=Probable WRKY transcription factor 43; AltName: Full=WRKY DNA-binding protein 43 && PF03106:WRKY DNA -binding domain	WRKY	0	0	0	0	0	0	0	0	0	0	0	0	0	0	0	0	0	0	0	0	0	0	0	0
PRUPE_3G032300	- && Q9LUM4.2 RecName: Full=Ethylene-responsive transcription factor RAP2-2; Short=AtRAP2.2; AltName: Full=Protein RELATED TO APETALA2 2 && PF00847:AP2 domain	AP2	1489.8	1412.07	1264.16	1590.8	1590.29	1331.34	1699.96	1647.98	1714.84	1821.66	1908.15	1559.88	1647.61	1729.33	1582.93	1431.22	1039.14	1470.34	1630.01	1525.06	1568.89	1333.69	1402.96	1328.28
PRUPE_6G231700	- && P47927.1 RecName: Full=Floral homeotic protein APETALA 2 && PF00847:AP2 domain	AP2	64.3336	57.9613	57.102	59.595	66.1443	46.6435	74.6536	74.4556	75.0751	88.5056	84.3968	83.8904	79.6114	84.2983	78.1649	81.5158	87.6608	64.5122	81.8805	73.4083	82.3752	48.9553	48.6415	51.4032
PRUPE_1G513600	- && Q8H1E4.1 RecName: Full=Ethylene-responsive transcription factor RAP2-4; AltName: Full=Ethylene-responsive transcription factor ERF059; AltName: Full=Protein RELATED TO APETALA2 4 && PF00847:AP2 domain	AP2	102.944	82.5348	111.804	104.551	101.112	68.3164	88.0171	100.078	98.2173	102.053	98.8005	98.7279	65.6462	79.6593	84.4578	126.954	64.0633	141.447	128.988	124.135	113.777	96.5524	86.8787	109.27
PRUPE_5G117800	- && Q9C7W2.1 RecName: Full=Ethylene-responsive transcription factor ERF061 && PF00847:AP2 domain	AP2	117.622	99.1181	95.7906	87.4716	87.2011	60.0777	92.4292	103.681	101.236	90.9849	88.8799	70.7271	106.161	92.3053	98.5777	99.0297	155.735	93.4017	68.947	65.0381	53.0793	64.8963	66.0129	72.0829
PRUPE_2G272400	- && Q40478.1 RecName: Full=Ethylene-responsive transcription factor 5; AltName: Full=Ethylene-responsive element-binding factor 4; Short=EREBP-4; AltName: Full=Ethylene-responsive element-binding factor 5 homolog; AltName: Full=NtERF4 && PF00847:AP2 domain	AP2	43.1171	43.1206	41.4724	39.7789	43.3218	37.4187	85.4731	99.1513	102.977	117.37	110.4	57.6729	65.4755	75.8378	60.1945	102.566	96.2863	113.711	121.539	92.3023	55.8657	99.7667	69.0487	130.732
PRUPE_1G130300	- && P42736.2 RecName: Full=Ethylene-responsive transcription factor RAP2-3; AltName: Full=Cadmium-induced protein AS30; AltName: Full=Ethylene response factor 72; Short=ERF72; AltName: Full=Ethylene-responsive element binding protein; Short=AtEBP; AltName: Full=Protein RELATED TO APETALA2 3; Short=Related to AP2 3 && PF00847:AP2 domain	AP2	94.8507	100.512	89.0948	149.018	184.496	173.689	294.572	262.716	278.218	262.524	253.844	330.73	33.5168	35.6886	37.9008	62.3523	34.7303	69.5339	90.742	91.5766	119.964	100.697	117.441	79.0979
PRUPE_6G064700	- && Q40479.1 RecName: Full=Ethylene-responsive transcription factor 2; Short=NtERF2; AltName: Full=Ethylene-responsive element-binding factor 2; Short=EREBP-2 && PF05056:Protein of unknown function (DUF674)|PF00847:AP2 domain	AP2	3.85965	4.59919	5.52109	6.68147	7.73059	5.97657	16.1006	15.3201	16.6588	16.8765	20.5571	10.4237	4.14842	4.25332	5.24336	8.80412	5.79662	4.54689	8.81218	9.45339	8.94209	40.7611	23.0716	64.0598
PRUPE_4G051400	- && Q9LW49.1 RecName: Full=Ethylene-responsive transcription factor 4; AltName: Full=Ethylene-responsive element-binding factor 3; Short=EREBP-3; AltName: Full=Ethylene-responsive element-binding factor 4 homolog; AltName: Full=NsERF3 && PF00847:AP2 domain	AP2	75.7131	73.6933	79.935	44.4395	45.966	27.3571	97.2809	121.937	126.394	100.449	98.148	51.7444	62.6298	84.9817	77.2153	206.572	49.468	172.751	93.6127	75.7205	64.8246	75.3467	47.464	136.881
PRUPE_4G176200	- && O80340.1 RecName: Full=Ethylene-responsive transcription factor 4; Short=AtERF4; AltName: Full=Ethylene-responsive element-binding factor 4; Short=EREBP-4; AltName: Full=Protein RELATED TO APETALA2 5 && PF00847:AP2 domain	AP2	24.5568	31.358	46.2116	25.3861	30.7385	29.1603	67.4672	89.9313	100.397	89.8702	86.7409	44.1417	55.3071	71.1535	65.4176	381.196	140.521	328.674	108.312	86.5018	62.4889	57.6592	35.7269	114.934
PRUPE_6G182200	- && O65665.1 RecName: Full=Ethylene-responsive transcription factor ERF060 && PF00847:AP2 domain	AP2	50.6401	47.1178	71.3586	67.4213	62.6555	36.4259	39.2558	42.9914	42.0223	43.4301	47.3418	57.1551	31.197	38.7823	37.552	42.3461	18.5097	38.2968	33.5884	32.0214	38.6706	33.193	31.8826	51.4299
PRUPE_5G062000	- && O80341.1 RecName: Full=Ethylene-responsive transcription factor 5; Short=AtERF5; AltName: Full=Ethylene-responsive element-binding factor 5; Short=EREBP-5 && PF00847:AP2 domain	AP2	26.2574	23.069	28.2141	10.6913	10.5733	15.5708	35.4203	43.5161	40.4699	31.8848	29.182	12.9551	62.0179	80.9271	65.0919	103.326	67.6177	116.88	74.4428	71.5329	38.939	46.6955	27.8638	64.6484
PRUPE_3G209100	- && Q9SXS8.1 RecName: Full=Ethylene-responsive transcription factor 3; AltName: Full=Ethylene-responsive element-binding factor 3 homolog; AltName: Full=Ethylene-responsive element-binding factor 5; Short=EREBP-5; AltName: Full=NtERF5 && PF00847:AP2 domain	AP2	29.9033	25.9501	28.1337	23.0808	27.832	20.6509	30.2364	29.0707	29.1992	35.307	32.4284	35.5932	22.4075	23.03	20.4051	27.6129	8.23856	26.8251	27.8939	28.3661	29.3951	26.7669	25.767	32.6743
PRUPE_4G222300	- && Q9SXS8.1 RecName: Full=Ethylene-responsive transcription factor 3; AltName: Full=Ethylene-responsive element-binding factor 3 homolog; AltName: Full=Ethylene-responsive element-binding factor 5; Short=EREBP-5; AltName: Full=NtERF5 && PF00847:AP2 domain	AP2	24.2576	22.0478	21.5544	23.5619	25.2474	22.6731	23.0537	25.4114	23.8233	33.6579	34.2641	39.022	20.021	19.9077	19.2299	28.8661	7.35035	37.382	30.5535	27.0871	19.5695	28.6277	29.3211	26.7771
PRUPE_4G051200	- && Q94ID6.1 RecName: Full=Ethylene-responsive transcription factor 12; Short=AtERF12; AltName: Full=Ethylene-responsive element-binding factor 12; Short=EREBP-12 && PF00847:AP2 domain	AP2	17.8084	19.8031	18.5456	19.0286	17.5639	14.111	17.2583	19.5117	20.4799	16.2736	14.7639	11.7262	30.8712	27.3397	32.297	37.1625	2.15937	28.4529	7.06039	7.67814	8.75915	14.6436	14.6102	20.5565
PRUPE_2G272300	- && Q40479.1 RecName: Full=Ethylene-responsive transcription factor 2; Short=NtERF2; AltName: Full=Ethylene-responsive element-binding factor 2; Short=EREBP-2 && PF00847:AP2 domain	AP2	2.68361	2.00959	2.82731	11.009	8.58169	9.94181	28.8704	33.4462	29.1679	24.9972	30.3435	23.1103	8.22663	7.47958	5.94318	19.0674	9.44687	12.3925	10.3915	14.2116	9.12359	6.55596	7.84567	8.34419
PRUPE_7G058300	- && Q8GWK2.2 RecName: Full=AP2-like ethylene-responsive transcription factor At2g41710 && PF00847:AP2 domain	AP2	28.2784	26.8795	23.2755	16.4088	16.4127	15.4872	12.0686	11.2109	11.3911	12.1805	10.5702	9.42081	25.5784	25.0827	28.9801	19.6622	25.0078	21.5848	9.53179	10.2465	9.99691	7.59275	8.80632	7.85056
PRUPE_1G432000	- && O22174.1 RecName: Full=Ethylene-responsive transcription factor ERF008 && PF00847:AP2 domain	AP2	78.069	66.4687	66.9728	59.2248	63.2318	69.6337	67.3023	79.1957	62.308	56.5654	61.5843	84.8903	50.4416	55.0826	61.356	54.8671	27.2833	48.0362	36.2272	47.4719	45.5017	43.1729	45.2939	40.0791
PRUPE_1G390800	- && Q94AW5.1 RecName: Full=Ethylene-responsive transcription factor ERF003 && PF00847:AP2 domain	AP2	6.93272	10.9117	10.2712	16.1443	16.147	21.4417	12.1622	15.2527	19.5319	23.6565	24.9357	25.1605	6.37636	8.28128	9.03407	60.8655	67.0818	54.2235	16.4491	13.1535	11.9404	29.0154	65.8843	27.4639
PRUPE_8G264900	- && Q9LUM4.2 RecName: Full=Ethylene-responsive transcription factor RAP2-2; Short=AtRAP2.2; AltName: Full=Protein RELATED TO APETALA2 2 && PF00847:AP2 domain	AP2	6.52455	7.95879	7.69817	5.96997	4.85868	6.05128	9.16619	9.59484	8.13328	9.6699	11.437	8.04529	7.13726	6.87397	6.58036	7.74216	7.07544	10.571	9.30237	8.98584	7.31179	12.4934	15.3535	11.0706
PRUPE_5G061800	- && O80337.2 RecName: Full=Ethylene-responsive transcription factor 1A; Short=AtERF1A; AltName: Full=Ethylene-responsive element-binding factor 1A; Short=EREBP-1A && PF00847:AP2 domain	AP2	10.3767	10.9366	7.18765	3.91916	3.58369	7.61144	14.2967	18.0945	14.1646	24.2696	17.557	22.9887	11.303	17.2227	10.8668	15.5951	7.41782	16.192	3.74103	8.40522	1.90116	17.1398	17.8366	22.3755
PRUPE_5G220700	- && Q9M9B2.1 RecName: Full=Ethylene-responsive transcription factor ERF117 && PF00847:AP2 domain	AP2	7.06801	6.44244	7.68682	7.13832	7.4997	6.52675	4.94325	4.89201	4.70476	6.7876	7.23522	8.16324	12.6911	12.0304	12.4371	10.8675	11.213	8.0054	5.51671	4.45173	5.38822	6.59165	7.74489	5.04382
PRUPE_6G039700	- && O04682.1 RecName: Full=Pathogenesis-related genes transcriptional activator PTI6; AltName: Full=PTO-interacting protein 6 && PF00847:AP2 domain	AP2	6.63783	7.59772	8.07683	7.24395	7.31955	6.25383	6.04291	6.12095	5.57804	3.62528	3.24128	4.65746	12.9005	12.1187	11.7919	7.63156	4.86851	7.01985	2.4193	3.0224	2.87485	1.80748	2.05753	1.85987
PRUPE_1G418600	- && Q38914.2 RecName: Full=AP2-like ethylene-responsive transcription factor ANT; AltName: Full=Complementing a protein kinase C mutant protein 1; AltName: Full=Protein AINTEGUMENTA; AltName: Full=Protein DRAGON; AltName: Full=Protein OVULE MUTANT && PF00847:AP2 domain	AP2	6.21998	5.1334	5.93163	10.5469	10.2152	7.6051	3.83783	3.11029	2.25565	3.60862	3.29205	5.66431	7.73301	8.99757	13.2775	4.88095	5.88286	4.7471	4.52525	4.18198	6.17231	4.81824	6.04477	3.13952
PRUPE_3G223300	- && O82132.1 RecName: Full=Dehydration-responsive element-binding protein 2A; Short=Protein DREB2A && PF00847:AP2 domain	AP2	10.9933	10.1084	10.3026	6.33718	6.72168	5.19365	5.20052	5.14595	4.80933	5.17453	4.15157	4.16921	11.0243	8.83637	10.4105	9.329	15.4174	8.41852	6.91517	7.44979	6.81268	6.44379	7.06705	6.77274
PRUPE_2G272500	- && Q9LY05.1 RecName: Full=Ethylene-responsive transcription factor ERF106 && -	AP2	3.84499	3.82247	4.32152	7.73575	8.33777	7.36773	7.18344	8.11463	7.31432	9.52222	10.6948	6.40117	19.0574	22.8672	21.2643	12.1673	8.39596	7.11164	5.53665	10.4085	8.08223	4.97362	5.05232	7.37928
PRUPE_6G091100	- && Q9SK03.2 RecName: Full=Ethylene-responsive transcription factor RAP2-7; AltName: Full=Protein RELATED TO APETALA2 7; AltName: Full=Protein TARGET OF EAT 1 && PF00847:AP2 domain	AP2	8.46117	8.9315	8.77663	5.43062	6.0697	4.73619	3.48918	4.35405	2.79443	1.81186	1.82131	2.78896	6.58872	6.41743	5.57123	4.45559	4.61812	5.41364	5.27286	6.47687	5.02464	3.39743	3.48659	3.80362
PRUPE_6G216400	- && Q38914.2 RecName: Full=AP2-like ethylene-responsive transcription factor ANT; AltName: Full=Complementing a protein kinase C mutant protein 1; AltName: Full=Protein AINTEGUMENTA; AltName: Full=Protein DRAGON; AltName: Full=Protein OVULE MUTANT && PF00847:AP2 domain	AP2	5.28871	5.86441	5.85988	7.27936	7.21236	6.23855	5.87335	4.31069	3.88573	4.05803	3.8141	9.60239	6.22223	6.73587	8.64631	3.0848	3.74871	3.3057	2.57402	3.11253	5.43815	1.65538	3.31969	1.18588
PRUPE_2G256900	- && Q8LFR2.2 RecName: Full=Dehydration-responsive element-binding protein 2C; Short=Protein DREB2C && -	AP2	3.5009	2.79851	2.80021	2.24163	3.08208	2.64139	5.85315	6.87481	6.95464	4.93142	4.14881	6.31382	3.75122	2.6671	2.92297	6.9353	7.65831	7.91926	5.56483	5.4441	4.242	2.47699	2.45531	2.56441
PRUPE_4G055500	- && O04681.1 RecName: Full=Pathogenesis-related genes transcriptional activator PTI5; AltName: Full=PTO-interacting protein 5 && PF00847:AP2 domain	AP2	4.12486	3.29944	3.30251	5.26584	4.7978	2.8467	3.95383	6.10575	3.62983	6.73282	7.99305	4.32488	8.17124	8.53701	6.86463	4.31613	5.69294	4.66208	3.94442	5.61317	5.15952	10.5791	13.9672	19.1799
PRUPE_2G289500	- && Q9FJ93.1 RecName: Full=Dehydration-responsive element-binding protein 1D; Short=Protein DREB1D; AltName: Full=C-repeat/dehydration-responsive element-binding factor 4; Short=C-repeat-binding factor 4; Short=CRT/DRE-binding factor 4 && PF00847:AP2 domain	AP2	1.4129	1.67058	2.27691	0.565923	6.11912	1.21938	4.994	7.22846	9.32591	17.5597	14.7591	3.27109	2.12796	1.53906	0.478122	55.7972	32.5286	93.5892	11.0098	5.86255	7.69328	9.12944	16.166	49.8739
PRUPE_1G310100	- && Q9CA27.1 RecName: Full=Ethylene-responsive transcription factor ERF118 && PF00847:AP2 domain	AP2	7.28845	8.10491	7.95468	7.4088	7.2408	5.41128	5.67499	5.54611	6.25597	8.08971	5.10552	5.9038	9.38541	9.31471	9.76278	5.54358	3.30178	6.48543	6.98641	7.70978	7.92111	10.2697	9.35645	9.04216
PRUPE_2G190200	- && Q1ECI2.1 RecName: Full=Ethylene-responsive transcription factor ERF023 && PF00847:AP2 domain	AP2	13.206	20.9371	27.8534	0	0.0690217	0.0626579	0	0	0	0	0	0	29.2519	19.4312	22.1852	0.25676	0	0	0	0	0	0	0	0
PRUPE_7G194400	- && Q84QC2.1 RecName: Full=Ethylene-responsive transcription factor ERF017 && PF00847:AP2 domain	AP2	1.87784	5.52976	6.61692	0.551769	0.30558	1.10962	14.4238	23.9194	15.8078	15.2427	13.4127	5.1184	12.8205	14.1278	8.15786	13.1674	18.6405	26.9341	6.16544	11.3957	6.68259	6.18358	2.99608	34.4173
PRUPE_1G084900	- && Q6PQQ3.2 RecName: Full=AP2-like ethylene-responsive transcription factor AIL5; AltName: Full=Protein AINTEGUMENTA-LIKE 5 && PF00847:AP2 domain	AP2	3.7467	4.11338	4.59963	6.28259	5.73529	3.85667	3.27576	2.55642	2.45882	2.85624	2.31405	5.95013	3.50907	4.20575	4.3098	3.22003	3.69138	3.02271	2.77237	2.80949	4.73376	2.10654	2.91573	2.29044
PRUPE_3G062800	- && Q9LYD3.1 RecName: Full=Dehydration-responsive element-binding protein 3; AltName: Full=Protein TINY 2 && PF00847:AP2 domain	AP2	19.4168	16.1409	16.9624	16.9943	9.63682	6.96034	10.3018	16.931	11.8172	5.18684	4.01746	5.18914	26.0763	24.0825	26.7409	11.5789	4.30227	13.0723	4.12464	10.9824	4.32182	3.65087	2.03617	3.13851
PRUPE_3G157100	- && Q9SKT1.1 RecName: Full=Ethylene-responsive transcription factor ERF053 && PF00847:AP2 domain	AP2	0.875355	0.753124	1.12213	1.55911	1.47649	1.69665	4.13296	5.48604	5.26492	4.03308	4.32903	3.17712	0.606468	0.713108	0.957979	6.41372	11.9391	9.05041	3.04027	5.05541	1.75165	1.90542	1.23908	3.02288
PRUPE_8G198700	- && Q56XP9.2 RecName: Full=Ethylene-responsive transcription factor-like protein At4g13040 && -	AP2	2.72175	3.29404	3.02904	2.27136	1.92343	3.00327	2.53711	3.33107	2.69931	2.79487	3.27526	2.75559	2.45873	2.18182	2.30041	1.80667	2.39017	2.85959	2.16473	2.12316	2.0831	2.26399	2.13728	2.55671
PRUPE_7G222700	- && Q9LYD3.1 RecName: Full=Dehydration-responsive element-binding protein 3; AltName: Full=Protein TINY 2 && PF00847:AP2 domain	AP2	17.8189	14.9018	20.7472	4.24212	2.87144	3.08064	1.45579	2.49027	1.53756	1.0615	1.10436	0.139544	43.2512	43.7433	38.886	9.58927	5.95551	12.1972	4.5673	2.85551	2.71837	1.39114	0.609377	2.97243
PRUPE_3G104100	- && Q94AN4.1 RecName: Full=AP2-like ethylene-responsive transcription factor At1g16060 && PF00847:AP2 domain	AP2	6.37856	5.2943	5.77045	3.89689	4.13507	3.59956	2.60962	3.32542	3.4525	4.11544	3.80433	2.14992	4.23316	3.85527	4.1737	3.79292	5.80172	4.60174	3.50899	3.77415	3.56876	3.88497	2.51242	3.71209
PRUPE_8G125100	- && Q9SZ06.1 RecName: Full=Ethylene-responsive transcription factor ERF109 && PF00847:AP2 domain	AP2	0.680842	2.01618	4.2182	0.336453	0.310556	0.169154	4.8193	10.4528	10.4981	7.81284	7.88307	0.265621	9.40549	5.95667	5.96931	7.6825	4.04006	12.8619	4.22944	6.4855	3.10465	3.62665	1.44994	40.4145
PRUPE_6G165700	- && Q9FGF8.1 RecName: Full=Ethylene-responsive transcription factor ABR1; AltName: Full=Protein ABA REPRESSOR 1 && PF00847:AP2 domain	AP2	2.37724	3.80708	4.62626	1.66328	1.20459	1.07208	0.687247	0.508424	0.411314	1.02449	1.12415	1.21211	2.8567	3.79965	3.45542	7.42447	7.81926	8.97948	0.804176	0.540232	0.442732	1.64182	2.51427	0.548879
PRUPE_8G224600	- && Q8LDC8.2 RecName: Full=Ethylene-responsive transcription factor 1B; Short=AtERF1B; AltName: Full=Ethylene-responsive element-binding factor 1B; Short=EREBP-1B && PF00847:AP2 domain	AP2	1.0463	0.564126	0.372036	0.136502	0.125995	0.533768	3.29946	4.64352	4.00104	10.8391	4.48641	6.64552	0.123893	0.173239	0.0448483	0.0781169	0.611602	0.0891999	0.198602	0.167062	0.349885	4.94348	8.94144	0.62463
PRUPE_3G009400	- && Q8H1E4.1 RecName: Full=Ethylene-responsive transcription factor RAP2-4; AltName: Full=Ethylene-responsive transcription factor ERF059; AltName: Full=Protein RELATED TO APETALA2 4 && PF00230:Major intrinsic protein|PF00847:AP2 domain	AP2	9.55334	14.452	14.0016	11.4751	10.2053	12.9841	8.9232	10.0609	8.39484	8.29977	7.03222	10.6628	11.7074	11.8792	14.035	4.88923	0.825632	3.69456	2.41293	3.69042	5.87725	2.43626	0.938496	1.36544
PRUPE_6G231500	- && O22174.1 RecName: Full=Ethylene-responsive transcription factor ERF008 && PF00847:AP2 domain	AP2	3.86376	4.36891	4.88478	4.14459	3.3086	3.05048	2.18111	3.21199	2.09179	3.16734	3.90945	3.75844	2.41462	2.77216	1.87696	1.08175	0.0752835	0.960735	1.32011	1.23385	1.13054	1.07806	1.30337	1.27344
PRUPE_5G065300	- && Q9LYD3.1 RecName: Full=Dehydration-responsive element-binding protein 3; AltName: Full=Protein TINY 2 && PF00847:AP2 domain	AP2	3.7672	3.252	3.68641	5.61252	5.11051	2.03368	2.64807	2.50017	2.25896	1.82194	1.33278	1.2724	6.78061	4.873	6.09272	3.90638	1.90302	4.34909	2.35045	1.67085	2.7703	0.259536	0.555648	0.130149
PRUPE_1G008400	- && Q9SVQ0.1 RecName: Full=Ethylene-responsive transcription factor ERF062 && PF00847:AP2 domain	AP2	3.20887	2.72952	3.1694	3.01443	4.12672	2.66777	2.81992	3.02831	3.13843	2.44087	2.01699	4.67942	0.860755	0.741497	1.33537	1.57002	2.97441	1.95877	2.01058	2.42499	2.83238	1.10106	0.817387	0.639326
PRUPE_6G242400	- && Q9SK03.2 RecName: Full=Ethylene-responsive transcription factor RAP2-7; AltName: Full=Protein RELATED TO APETALA2 7; AltName: Full=Protein TARGET OF EAT 1 && PF00847:AP2 domain	AP2	0.323115	0.145176	0.297865	0.538635	0.497176	0.47096	0.104828	0.59221	0.287861	0.445366	0.251489	0.207998	0.828969	1.0031	0.854076	3.29691	4.23914	5.16494	2.59637	3.61141	2.85882	2.68462	2.30105	2.63222
PRUPE_5G090800	- && Q9CAN9.1 RecName: Full=Ethylene-responsive transcription factor ERF026 && PF00847:AP2 domain	AP2	0	0.207693	0.0913146	2.11074	2.78325	2.7793	15.3869	15.7949	15.3008	31.4888	53.3795	26.6819	0.0912268	0.287014	0	0.431402	1.71131	0.295565	6.142	2.76781	2.31869	0.859858	1.47272	2.58715
PRUPE_1G448600	- && Q9LYD3.1 RecName: Full=Dehydration-responsive element-binding protein 3; AltName: Full=Protein TINY 2 && PF00847:AP2 domain	AP2	2.67417	1.87736	3.13652	6.23859	4.86389	4.61845	6.07305	4.48553	6.1278	6.12304	5.08519	4.36336	6.15706	4.72747	5.73123	1.40381	0.217104	1.89983	2.53797	2.72424	1.74657	2.3317	1.46171	1.7669
PRUPE_7G060700	- && O04682.1 RecName: Full=Pathogenesis-related genes transcriptional activator PTI6; AltName: Full=PTO-interacting protein 6 && PF00847:AP2 domain	AP2	10.2098	12.5464	15.0832	2.37176	4.37841	2.70282	1.44384	0.685444	0.627916	0.474786	0.740937	0.561735	25.9182	23.6591	21.2268	1.7102	0.680112	2.32481	0.414093	0.609578	0.729521	0.32464	0.572379	0.732586
PRUPE_2G123200	- && Q8LBQ7.2 RecName: Full=Ethylene-responsive transcription factor ERF034 && PF00847:AP2 domain	AP2	13.2753	14.4261	13.295	1.94673	2.41651	3.14994	0.841347	0.485007	0.253886	0.873469	0.393205	0.0662455	12.5511	12.0125	12.9024	1.26773	0.0601543	1.18439	0.879013	0.92427	1.29049	0.172282	0.115716	0.115192
PRUPE_3G096000	- && Q94AW5.1 RecName: Full=Ethylene-responsive transcription factor ERF003 && PF00847:AP2 domain	AP2	0.92305	1.28078	0.589921	2.83347	3.3237	2.57209	2.53663	1.81262	2.62329	4.07683	4.95604	7.68953	0.428621	1.06757	1.16368	3.09103	1.85142	2.08303	2.21586	2.1132	4.93643	2.67648	3.35796	1.92462
PRUPE_2G289600	- && Q9FJ90.1 RecName: Full=Ethylene-responsive transcription factor ERF025 && PF00847:AP2 domain	AP2	0.197273	0.110794	0.467632	0.107235	0.336537	0.197682	0.518408	0.755412	0.446131	1.33093	3.41284	0.719608	0.253057	0.306215	0.0634187	0.312978	0.49969	0.693743	1.04846	0.570908	0.700913	0.587123	0.905772	1.72974
PRUPE_2G060200	- && Q6X5Y6.1 RecName: Full=Ethylene-responsive transcription factor WRI1; AltName: Full=Protein ACTIVATOR OF SPORAMIN::LUC 1; AltName: Full=Protein WRINKLED 1 && PF00847:AP2 domain	AP2	0.305141	0.29002	0.255021	0.561411	0.353318	0.449039	0.159918	0.13828	0.193028	0.153252	0.0996502	0.402928	0.440067	0.412927	0.528209	0.262867	0.0914698	0.325176	0.0891076	0.257663	0.0245287	0.109154	0.0879778	0.109475
PRUPE_2G306400	- && Q9SUE3.2 RecName: Full=Ethylene-responsive transcription factor CRF4; AltName: Full=Protein CYTOKININ RESPONSE FACTOR 4 && PF00847:AP2 domain	AP2	1.1065	1.01165	1.19455	0.251783	0.568096	0.726694	0.550992	0.808508	0.502584	0.812041	0.764718	0.662588	1.01566	1.38469	0.965115	0.912565	0.802219	1.01462	0.75708	0.590624	0.699155	0.813717	0.940379	0.504066
PRUPE_1G214900	- && Q9LY29.1 RecName: Full=Ethylene-responsive transcription factor ERF115 && PF00847:AP2 domain	AP2	0.712649	0.304947	0.402219	1.66023	1.43028	0.958351	1.0239	1.03293	0.627916	1.73561	2.30514	5.06082	0.267888	0.386292	0.800032	0.0950112	0.826525	0.216982	0.386487	0.406386	0.567405	1.13624	1.78074	0.791373
PRUPE_6G203000	- && Q52QU2.1 RecName: Full=AP2-like ethylene-responsive transcription factor AIL6; AltName: Full=Protein AINTEGUMENTA-LIKE 6 && PF00847:AP2 domain	AP2	0.658312	0.253526	0.724525	0.531665	0.452993	0.479765	0.421048	0.387824	0.309354	0.491216	0.199629	0.585209	0.760948	0.622846	0.947305	0.438835	0.824586	0.621358	0.553379	0.43171	0.471729	0.314882	0.299618	0.421076
PRUPE_5G136200	- && Q6J9S1.1 RecName: Full=Ethylene-responsive transcription factor RAP2-11; AltName: Full=Protein RELATED TO APETALA2 11 && PF00847:AP2 domain	AP2	1.53003	2.3324	2.75257	1.06934	1.31604	0.497793	1.0105	1.01941	0.449371	0.356772	0.753956	0.820767	3.66656	4.46721	3.63047	1.52989	0.159707	0.640548	1.24466	0.927026	0.970753	0.508223	0.614439	0.815544
PRUPE_5G114100	- && Q9SUQ2.1 RecName: Full=Ethylene-responsive transcription factor CRF2; AltName: Full=Protein CYTOKININ RESPONSE FACTOR 2 && PF00847:AP2 domain	AP2	0.895567	0.858015	0.624389	0.801822	0.607943	1.36773	0.974188	2.30176	1.00183	0.802554	0.363432	0.678235	0.805727	0.899497	0.677421	0.442475	0.513226	0.224557	0.17499	0.262857	0.275256	0.048996	0.123408	0.02457
PRUPE_2G220100	- && Q9SK03.2 RecName: Full=Ethylene-responsive transcription factor RAP2-7; AltName: Full=Protein RELATED TO APETALA2 7; AltName: Full=Protein TARGET OF EAT 1 && PF00847:AP2 domain	AP2	0.534993	0.737508	0.312244	1.03108	0.854102	0.398754	0.591706	0.334276	0.399961	0.635088	0.180669	0.417441	0.263952	0.402636	0.547234	0.521976	0.355367	0.98475	0.461586	0.582422	0.432008	0.474959	0.319013	0.204152
PRUPE_1G545700	- && Q9C9I2.1 RecName: Full=Ethylene-responsive transcription factor ERF021 && PF00847:AP2 domain	AP2	0.0557725	0	0	0.90952	0.895481	0	0.162848	0.164283	0.229326	0.54621	1.95342	0.179511	0.0550335	0.404004	0	2.13404	1.03237	4.1604	0.476387	0.556571	0.23313	0.518718	0.261304	0.572266
PRUPE_5G090000	- && P93835.2 RecName: Full=Dehydration-responsive element-binding protein 1B; Short=Protein DREB1B; AltName: Full=C-repeat/dehydration-responsive element-binding factor 1; Short=C-repeat-binding factor 1; Short=CRT/DRE-binding factor 1 && PF00847:AP2 domain	AP2	0	0	0	0	0.0440087	0	0.896358	0.732019	0.901622	3.6746	3.49095	9.45732	0	0	0	0.0818558	0	0.140204	0.208108	0.175058	0.0916578	0.978915	4.43814	0.368171
PRUPE_6G284400	- && Q5W6R4.2 RecName: Full=Dehydration-responsive element-binding protein 2B; Short=OsDREB2B && PF00847:AP2 domain	AP2	0.161645	0.15563	0.250889	0.301263	0.254902	0.210364	0.337128	0.317427	0.213638	0.427179	0.367634	1.33785	0.0227862	0.143378	0.272198	0.258608	0.562424	0.295299	0.175328	0.345665	0.241313	0.214771	0.4544	0.430803
PRUPE_1G372100	- && Q9LQZ2.1 RecName: Full=Dehydration-responsive element-binding protein 2D; Short=Protein DREB2D && PF14008:Iron/zinc purple acid phosphatase-like protein C|PF00847:AP2 domain	AP2	0.31404	0.235165	0.155089	0.24658	0.315139	0.222509	0.135845	0.171303	0.161409	0.34173	0.203688	0.262054	0.15494	0.25276	0.168261	0.227949	0.186967	0.297475	0.198697	0.139285	0.237014	0.243397	0.277918	0.0813707
PRUPE_3G019900	- && O04682.1 RecName: Full=Pathogenesis-related genes transcriptional activator PTI6; AltName: Full=PTO-interacting protein 6 && PF00847:AP2 domain	AP2	0.50757	1.39941	0.911503	0.451488	0.648257	0.840698	0.40419	0.226529	0.426892	0.401689	0.195895	0.346538	0.318719	0.286498	0.543906	0.64594	0.0449535	0.393378	1.44515	0.920946	0.867947	1.67371	0.259424	0.688666
PRUPE_5G090200	- && Q9FJ93.1 RecName: Full=Dehydration-responsive element-binding protein 1D; Short=Protein DREB1D; AltName: Full=C-repeat/dehydration-responsive element-binding factor 4; Short=C-repeat-binding factor 4; Short=CRT/DRE-binding factor 4 && PF00847:AP2 domain	AP2	0.220218	0	0.072503	0	0	0	0	0.144149	0.226373	0	0.623277	0	0.724333	0.227887	0.393305	0	0.929681	0	0.209001	0.805794	0.153419	0.273088	0.343919	1.78028
PRUPE_5G089900	- && Q9FJ93.1 RecName: Full=Dehydration-responsive element-binding protein 1D; Short=Protein DREB1D; AltName: Full=C-repeat/dehydration-responsive element-binding factor 4; Short=C-repeat-binding factor 4; Short=CRT/DRE-binding factor 4 && PF00847:AP2 domain	AP2	0	0.0831673	0	0.321985	0.520103	0.0674499	1.00889	0.218096	1.59833	0.0805698	0.0785842	0.556061	0	0	0	0	0.144266	0.236708	0.140541	0.369441	0.23212	0	0	0.207196
PRUPE_8G230600	- && Q9SXS8.1 RecName: Full=Ethylene-responsive transcription factor 3; AltName: Full=Ethylene-responsive element-binding factor 3 homolog; AltName: Full=Ethylene-responsive element-binding factor 5; Short=EREBP-5; AltName: Full=NtERF5 && PF00847:AP2 domain	AP2	0.438553	0.492606	0.703883	0.297991	0.165033	0.44945	0.160064	0.484425	0.0563514	0.0596526	0	0.0588142	1.56869	1.98549	1.99728	0.15348	0.0534063	0	0	0	0	0.254926	0.154102	0.460214
PRUPE_4G055600	- && O49515.1 RecName: Full=Ethylene-responsive transcription factor ERF091 && PF00847:AP2 domain	AP2	0.129084	0.144994	0.31874	0	0.323837	0.117592	0.0628175	0.126743	0.398075	0.0702325	0.137003	0.207736	0.57318	0.935052	1.38325	0.120467	1.63484	0.275117	0.122509	0.257633	0.134893	0.300139	1.0886	0.481633
PRUPE_5G213800	- && Q6J9S1.1 RecName: Full=Ethylene-responsive transcription factor RAP2-11; AltName: Full=Protein RELATED TO APETALA2 11 && PF00847:AP2 domain	AP2	0.318983	0.255928	0.135026	0.247708	0.228642	0.539659	0.354813	0.0894852	0.281056	0.247934	0.386919	0.29334	0.0899305	0.188624	0.244156	0.255163	0	0	0.0864961	0	0.190479	0.254292	0.384297	0.0425065
PRUPE_1G037700	- && Q9LTC6.1 RecName: Full=Ethylene-responsive transcription factor ERF095 && PF00847:AP2 domain	AP2	0.132757	0.14912	0	0	0.266443	0	0.710659	0.586574	0.34117	1.22793	0.634062	0.284864	0	0.0686903	0	0	0	0.0707368	0.377987	0.132483	0.0693659	1.17299	0.870787	0.24767
PRUPE_1G037900	- && Q8LDC8.2 RecName: Full=Ethylene-responsive transcription factor 1B; Short=AtERF1B; AltName: Full=Ethylene-responsive element-binding factor 1B; Short=EREBP-1B && PF00847:AP2 domain	AP2	0.0317713	0.0356873	0	0	0	0.0578858	0.0618451	0.0311951	0	0.311154	0.202324	0.30678	0	0.0657555	0	0	0	0	0.0603063	0.0317056	0	0.147746	0.267937	0.0889082
PRUPE_1G212700	- && Q9FZ90.1 RecName: Full=Ethylene-responsive transcription factor ERF087 && PF00847:AP2 domain	AP2	0.308729	0.208068	0.48789	0	0.185885	0.224995	0.240385	0	0.190415	0.739089	0.131068	0.331228	0.243711	0.511168	0.264664	0.460993	0.240617	0.328998	0.175803	0	0	0.229709	0.0578578	0.057596
PRUPE_1G001700	- && Q6NLD5.1 RecName: Full=Ethylene-responsive transcription factor ERF015 && PF00847:AP2 domain	AP2	0.650679	0.626467	0.734487	0.606347	0.279838	0.254037	0.180942	0	0.382209	0.4046	0.394629	1.09701	0.183445	0.384765	0.896478	0.173499	0	0.297171	0.352879	0.0927619	0.874236	0.0864531	0.261304	0.346828
PRUPE_2G183200	- && Q9SUE3.2 RecName: Full=Ethylene-responsive transcription factor CRF4; AltName: Full=Protein CYTOKININ RESPONSE FACTOR 4 && PF00847:AP2 domain	AP2	0.323387	1.00901	0.958228	0.117193	0.108173	0.0327331	0.209832	0.176401	0.110809	0	0	0	0.24819	0.185916	0.192521	0	0.140023	0	0	0.0358575	0.0375489	0.200513	0.134678	0.201102
PRUPE_6G348700	- && Q8LDC8.2 RecName: Full=Ethylene-responsive transcription factor 1B; Short=AtERF1B; AltName: Full=Ethylene-responsive element-binding factor 1B; Short=EREBP-1B && PF00847:AP2 domain	AP2	0.186246	0.0523003	0.0919775	0.0506206	0	0	0	0	0	0	0.0494182	0	0.0459445	0.385464	0.149684	0	0.136084	0	0	0	0.0486568	0.389745	0.130889	0
PRUPE_1G545400	- && Q9LQ28.1 RecName: Full=Ethylene-responsive transcription factor ERF022 && PF00847:AP2 domain	AP2	0	0	0	0	0	0	0.208954	0.158097	0	0	0.113931	0.115167	0	0	0	0.150269	0.156867	0.114392	0.254693	0.964103	0	0.34943	0.301757	0.400521
PRUPE_1G500900	- && Q9SFE4.1 RecName: Full=Ethylene-responsive transcription factor ERF012 && PF00847:AP2 domain	AP2	0	0	0	0.0904848	0.0835201	0.0379098	0.324022	0.163439	0.0427777	0.181135	0.132503	0.401825	0	0.172255	0	0.23302	1.17572	0.177387	0.07899	0.0415284	0	0.0387041	0.0779884	0.155271
PRUPE_1G546100	- && O80542.1 RecName: Full=Ethylene-responsive transcription factor ERF019 && PF00847:AP2 domain	AP2	0	0	0	0.121006	0	0	0	0.0546422	0	0.726701	0.531594	0.0597072	0	0	0	0	0.108434	0	0	0.0555364	0.116312	1.29398	1.77301	0.830582
PRUPE_7G243600	- && Q9XI33.1 RecName: Full=Ethylene-responsive transcription factor WIN1; AltName: Full=Protein SHINE 1; AltName: Full=Protein WAX INDUCER 1 && PF00847:AP2 domain	AP2	0.279877	0.157186	0.0460724	0	0	0	0	0	0	0	0	0	0	0	0	0	0	0	0	0	0	0	0	0
PRUPE_5G090100	- && Q9M0L0.2 RecName: Full=Dehydration-responsive element-binding protein 1A; Short=Protein DREB1A; AltName: Full=C-repeat/dehydration-responsive element-binding factor 3; Short=C-repeat-binding factor 3; Short=CRT/DRE-binding factor 3; AltName: Full=Cold resistance-related AP2 transcription factor && PF00847:AP2 domain	AP2	0	0.062308	0.0547887	0	0	0	0	0.10893	0	0	0.0588744	0	0.109472	0.114806	0	0.0517683	0.540414	0	0	0.0553563	0	0.103183	0	0.155229
PRUPE_5G141200	- && Q9FH54.1 RecName: Full=Ethylene-responsive transcription factor ERF114; AltName: Full=ERF bud enhancer && PF00847:AP2 domain	AP2	0.0338461	0.0760355	0.133719	0.220781	0.067929	0	0.0658838	0.0664646	0.0347922	0.147321	0.0718454	0.181563	0	0	0	0	0	0	0	0	0.0353693	0	0	0.0315714
PRUPE_1G480400	- && Q3E958.1 RecName: Full=Ethylene-responsive transcription factor SHINE 3 && PF00847:AP2 domain	AP2	0	0	0.0881384	0.0485077	0	0.0812918	0.0868521	0	0	0.145656	0	0	0	0	0.0956243	0.0416397	0.130404	0	0	0.133577	0	0	0	0
PRUPE_7G115900	- && P93835.2 RecName: Full=Dehydration-responsive element-binding protein 1B; Short=Protein DREB1B; AltName: Full=C-repeat/dehydration-responsive element-binding factor 1; Short=C-repeat-binding factor 1; Short=CRT/DRE-binding factor 1 && PF00847:AP2 domain	AP2	0	0	0	0.0707917	0.0653428	0	0.190127	0.383605	0	0.0708564	0.0691102	0	0	0	0	0	0	0	0	0	0	0	0	0
PRUPE_3G084600	- && Q9XI33.1 RecName: Full=Ethylene-responsive transcription factor WIN1; AltName: Full=Protein SHINE 1; AltName: Full=Protein WAX INDUCER 1 && PF00847:AP2 domain	AP2	0	0	0	0	0	0	0	0	0	0	0	0	0	0.150703	0.104038	0	0	0	0	0	0	0	0	0
PRUPE_7G134100	- && Q9SZ06.1 RecName: Full=Ethylene-responsive transcription factor ERF109 && PF00847:AP2 domain	AP2	0	0	0	0	0	0	0	0	0	0.348532	0.135977	0.0687267	0	0.0662891	0.0686442	0	0	0	0	0	0	0.0595782	0.0600248	0
PRUPE_5G090500	- && Q9LN86.1 RecName: Full=Dehydration-responsive element-binding protein 1F; Short=Protein DREB1F && PF00847:AP2 domain	AP2	0	0	0	0	0	0	0	0	0	0	0.0753234	0	0.0700288	0	0	0.0662319	0	0	0	0	0	0	0	0
PRUPE_2G129300	- && Q8L9K1.2 RecName: Full=Ethylene-responsive transcription factor 13; Short=AtERF13; AltName: Full=Ethylene-responsive element-binding factor 13; Short=EREBP-13 && PF00847:AP2 domain	AP2	0	0	0	0	0	0	0	0	0	0	0	0	0	0.129506	0	0	0	0.0666824	0.178161	0.187334	0	0.174593	0	0.0583686
PRUPE_8G224700	- && Q9LTC5.1 RecName: Full=Ethylene-responsive transcription factor ERF098 && PF00847:AP2 domain	AP2	0.0595943	0	0	0	0	0	0	0	0	0	0	0	0	0	0	0	0	0	0	0	0	0	0	0
PRUPE_5G141300	- && Q9FH54.1 RecName: Full=Ethylene-responsive transcription factor ERF114; AltName: Full=ERF bud enhancer && PF00847:AP2 domain	AP2	0	0	0	0	0	0	0	0	0	0	0	0	0	0	0	0	0	0	0.0508323	0	0	0	0	0.0249803
PRUPE_1G037800	- && Q9LTC5.1 RecName: Full=Ethylene-responsive transcription factor ERF098 && PF00847:AP2 domain	AP2	0	0	0	0	0	0	0	0.0628966	0	0	0	0	0	0	0	0	0	0	0.182387	0	0.0669411	0	0	0
PRUPE_6G354000	- && P61827.1 RecName: Full=Dehydration-responsive element-binding protein 2G; Short=Protein DREB2G && PF00847:AP2 domain	AP2	0	0	0	0.0491921	0	0.0412194	0.0880775	0	0	0	0	0	0	0	0	0.0422272	0	0	0	0.0451539	0	0	0	0
PRUPE_3G263000	- && Q6J9S1.1 RecName: Full=Ethylene-responsive transcription factor RAP2-11; AltName: Full=Protein RELATED TO APETALA2 11 && PF00847:AP2 domain	AP2	0	0	0	0	0	0	0	0	0	0	0	0	0	0	0	0	0	0	0	0	0	0	0	0
PRUPE_1G139600	- && Q6J9Q2.2 RecName: Full=Ethylene-responsive transcription factor ERF086 && PF00847:AP2 domain	AP2	0	0	0	0	0	0	0	0	0	0	0	0	0	0	0	0	0	0	0	0	0	0.0322883	0.0650607	0.0323831
PRUPE_6G004400	- && Q6J9S1.1 RecName: Full=Ethylene-responsive transcription factor RAP2-11; AltName: Full=Protein RELATED TO APETALA2 11 && PF00847:AP2 domain	AP2	0	0	0	0	0	0	0	0	0	0	0	0	0	0	0.0634187	0	0	0	0	0	0.0618452	0	0.110911	0
PRUPE_1G245500	- && Q9FYK5.1 RecName: Full=Ethylene-responsive transcription factor ESR2; AltName: Full=Protein DORNROESCHEN-LIKE; Short=Protein DRN-LIKE; AltName: Full=Protein ENHANCER OF SHOOT REGENERATION 2; AltName: Full=Protein SUPPRESSOR OF PHYTOCHROMEB 2 && PF00847:AP2 domain	AP2	0	0	0	0	0	0	0	0.0297403	0	0	0	0	0	0	0	0	0	0	0.0287469	0	0	0	0	0.028254
PRUPE_2G129400	- && Q40479.1 RecName: Full=Ethylene-responsive transcription factor 2; Short=NtERF2; AltName: Full=Ethylene-responsive element-binding factor 2; Short=EREBP-2 && PF00847:AP2 domain	AP2	0	0	0	0	0	0	0	0	0	0	0	0	0	0.0536882	0	0	0	0.110575	0	0	0	0	0	0
PRUPE_7G004900	- && Q6J9S1.1 RecName: Full=Ethylene-responsive transcription factor RAP2-11; AltName: Full=Protein RELATED TO APETALA2 11 && PF00847:AP2 domain	AP2	0	0	0	0	0	0	0	0	0	0	0	0	0	0	0	0	0	0	0	0	0	0	0	0
PRUPE_8G224800	- && Q9LTC6.1 RecName: Full=Ethylene-responsive transcription factor ERF095 && PF00847:AP2 domain	AP2	0	0.123946	0	0	0	0	0	0	0	0	0	0	0	0	0	0	0	0	0	0	0	0	0	0
PRUPE_7G066700	- && Q9SVX5.1 RecName: Full=Dehydration-responsive element-binding protein 2F; Short=Protein DREB2F && PF00847:AP2 domain	AP2	0	0	0	0	0	0	0	0	0	0	0	0	0	0	0	0	0	0	0	0	0	0	0	0
PRUPE_7G069100	- && Q5YGP7.1 RecName: Full=AP2-like ethylene-responsive transcription factor PLT2; AltName: Full=Protein AINTEGUMENTA-LIKE 4; AltName: Full=Protein PLETHORA 2 && PF00847:AP2 domain	AP2	0	0.0346781	0	0	0	0	0	0	0	0	0	0	0	0	0	0	0	0	0	0	0	0	0	0
PRUPE_1G084800	- && Q6J9S1.1 RecName: Full=Ethylene-responsive transcription factor RAP2-11; AltName: Full=Protein RELATED TO APETALA2 11 && -	AP2	0	0	0	0	0	0	0	0	0	0	0	0	0	0	0	0	0	0	0	0	0	0	0	0
PRUPE_1G101600	- && Q94AN4.1 RecName: Full=AP2-like ethylene-responsive transcription factor At1g16060 && PF00847:AP2 domain	AP2	0	0	0	0	0	0	0	0	0	0	0	0	0	0	0	0	0	0	0	0	0	0	0	0
PRUPE_1G268800	- && Q94AN4.1 RecName: Full=AP2-like ethylene-responsive transcription factor At1g16060 && PF00847:AP2 domain	AP2	0	0	0	0	0	0	0	0	0	0	0	0	0	0	0	0	0	0	0	0	0	0	0	0
PRUPE_6G023000	- && Q5YGP7.1 RecName: Full=AP2-like ethylene-responsive transcription factor PLT2; AltName: Full=Protein AINTEGUMENTA-LIKE 4; AltName: Full=Protein PLETHORA 2 && PF00847:AP2 domain	AP2	0	0	0	0	0	0	0	0	0	0	0	0	0	0	0	0	0	0	0	0	0	0	0	0
PRUPE_6G176400	- && Q9SNE1.1 RecName: Full=Ethylene-responsive transcription factor ERF011 && PF00847:AP2 domain	AP2	0	0	0	0	0	0	0	0	0	0	0	0	0	0	0	0	0	0	0	0	0	0	0	0
PRUPE_6G364100	- && Q6PQQ4.2 RecName: Full=AP2-like ethylene-responsive transcription factor BBM; Short=AtBBM; AltName: Full=Protein AINTEGUMENTA-LIKE 2; AltName: Full=Protein BABY BOOM && PF00847:AP2 domain	AP2	0	0	0	0	0	0	0	0	0	0	0	0	0	0	0	0	0	0	0	0	0	0	0	0
PRUPE_2G129500	- && O80337.2 RecName: Full=Ethylene-responsive transcription factor 1A; Short=AtERF1A; AltName: Full=Ethylene-responsive element-binding factor 1A; Short=EREBP-1A && PF00847:AP2 domain	AP2	0	0	0	0	0	0	0	0	0	0	0	0	0	0	0	0	0	0	0	0	0	0	0	0
PRUPE_2G129600	- && Q40479.1 RecName: Full=Ethylene-responsive transcription factor 2; Short=NtERF2; AltName: Full=Ethylene-responsive element-binding factor 2; Short=EREBP-2 && PF00847:AP2 domain	AP2	0	0	0	0	0	0	0	0	0	0	0	0	0	0	0	0	0	0	0	0	0	0	0	0
PRUPE_2G129700	- && Q40479.1 RecName: Full=Ethylene-responsive transcription factor 2; Short=NtERF2; AltName: Full=Ethylene-responsive element-binding factor 2; Short=EREBP-2 && PF00847:AP2 domain	AP2	0	0	0	0	0	0	0	0	0	0	0	0	0	0	0	0	0	0	0	0	0	0	0	0
PRUPE_2G253000	- && A0MES8.2 RecName: Full=Ethylene-responsive transcription factor ABI4; Short=ERF ABI4; AltName: Full=Protein ABSCISIC ACID INSENSITIVE 4; AltName: Full=Protein GLUCOSE INSENSITIVE 6; AltName: Full=Protein IMPAIRED SUCROSE INDUCTION 3; AltName: Full=Protein SALOBRENO 5; AltName: Full=Protein SUCROSE UNCOUPLED 6; AltName: Full=Protein SUGAR INSENSITIVE 5 && PF00847:AP2 domain	AP2	0	0	0	0	0	0	0	0	0	0	0	0	0	0	0	0	0	0	0	0	0	0	0	0
PRUPE_3G042000	- && Q1PFE1.1 RecName: Full=AP2-like ethylene-responsive transcription factor AIL1; AltName: Full=Protein AINTEGUMENTA-LIKE 1 && PF00847:AP2 domain	AP2	0	0	0	0	0	0	0	0	0	0	0	0	0	0	0	0	0	0	0	0	0	0	0	0
PRUPE_3G094700	- && Q9M8M5.1 RecName: Full=Ethylene-responsive transcription factor ERF084 && PF00847:AP2 domain	AP2	0	0	0	0	0	0	0	0	0	0	0	0	0	0	0	0	0	0	0	0	0	0	0	0
PRUPE_3G271200	- && Q6X5Y6.1 RecName: Full=Ethylene-responsive transcription factor WRI1; AltName: Full=Protein ACTIVATOR OF SPORAMIN::LUC 1; AltName: Full=Protein WRINKLED 1 && PF00847:AP2 domain	AP2	0	0	0	0	0	0	0	0	0	0	0	0	0	0	0	0	0	0	0	0	0	0	0	0
PRUPE_3G271400	- && Q6X5Y6.1 RecName: Full=Ethylene-responsive transcription factor WRI1; AltName: Full=Protein ACTIVATOR OF SPORAMIN::LUC 1; AltName: Full=Protein WRINKLED 1 && PF00847:AP2 domain	AP2	0	0	0	0	0	0	0	0	0	0	0	0	0	0	0	0	0	0	0	0	0	0	0	0
PRUPE_7G116300	- && Q9SJR0.1 RecName: Full=Ethylene-responsive transcription factor ERF024 && PF00847:AP2 domain	AP2	0	0	0	0	0	0	0	0	0	0	0	0	0	0	0	0	0	0	0	0	0	0	0	0
PRUPE_5G090300	- && Q38Q39.1 RecName: Full=Ethylene-responsive transcription factor ERF027 && PF00847:AP2 domain	AP2	0	0	0	0	0	0	0	0	0	0	0	0	0	0	0	0	0	0	0	0	0	0	0	0
PRUPE_5G090400	- && Q38Q39.1 RecName: Full=Ethylene-responsive transcription factor ERF027 && PF00847:AP2 domain	AP2	0	0	0	0	0	0	0	0	0	0	0	0	0	0	0	0	0	0	0	0	0	0	0	0
PRUPE_5G090600	- && Q9CAN9.1 RecName: Full=Ethylene-responsive transcription factor ERF026 && PF00847:AP2 domain	AP2	0	0	0	0	0	0	0	0	0	0	0	0	0	0	0	0	0	0	0	0	0	0	0	0
PRUPE_5G090700	- && Q9CAN9.1 RecName: Full=Ethylene-responsive transcription factor ERF026 && PF00847:AP2 domain	AP2	0	0	0	0	0	0	0	0	0	0	0	0	0	0	0	0	0	0	0	0	0	0	0	0
PRUPE_1G374400	- && C0Z2L5.1 RecName: Full=bZIP transcription factor 44; Short=AtbZIP44 && PF00170:bZIP transcription factor	bZIP_1	348.352	338.59	302.504	422.799	395.107	337.009	536.24	554.829	576.072	763.515	749.421	628.125	310.128	310.172	298.762	440.405	594.828	398.095	649.28	619.444	603.252	718.08	594.409	841.74
PRUPE_8G091600	- && C0Z2L5.1 RecName: Full=bZIP transcription factor 44; Short=AtbZIP44 && PF00170:bZIP transcription factor	bZIP_1	66.4269	76.8466	78.1013	93.7588	72.4609	84.1041	88.9189	113.474	85.9272	82.7037	88.0162	80.4429	142.563	134.053	151.141	135.17	137.116	114.686	595.971	520.46	483.271	561.295	419.006	754.73
PRUPE_5G003000	- && Q9C7S0.1 RecName: Full=bZIP transcription factor 60; Short=AtbZIP60 && PF07716:Basic region leucine zipper	bZIP_2	116.061	124.53	111.031	101.302	105.487	100.313	115.781	120.677	106.003	111.507	109.236	114.335	115.953	98.1815	104.668	236.91	174.204	350.545	138.126	131.626	113.975	92.6097	123.547	91.0641
PRUPE_1G434500	- && Q9M7Q4.1 RecName: Full=ABSCISIC ACID-INSENSITIVE 5-like protein 5; AltName: Full=ABA-responsive element-binding protein 1; AltName: Full=Abscisic acid responsive elements-binding factor 2; Short=ABRE-binding factor 2; AltName: Full=bZIP transcription factor 36; Short=AtbZIP36 && PF00170:bZIP transcription factor	bZIP_1	54.0669	48.5426	49.5431	32.6121	33.284	30.4102	28.9743	31.8965	29.914	20.5577	23.3598	27.0585	34.8937	36.3445	32.5316	30.1424	21.8462	30.9257	20.1011	20.9491	18.6656	16.5627	16.1729	16.6988
PRUPE_7G037900	- && O24160.1 RecName: Full=TGACG-sequence-specific DNA-binding protein TGA-2.1; Short=TGA2.1 && PF00170:bZIP transcription factor|PF14144:Seed dormancy control	bZIP_1	48.8357	46.2662	48.1555	45.174	45.7758	44.7448	56.5399	51.9607	58.5572	60.9804	61.8909	55.525	34.6077	37.1891	32.4729	40.0174	44.6758	41.2348	44.0568	43.5741	43.2533	45.2892	41.8578	42.1939
PRUPE_2G020400	- && O22208.2 RecName: Full=bZIP transcription factor 17; Short=AtbZIP17 && PF00170:bZIP transcription factor	bZIP_1	32.2406	30.2968	31.9331	28.7158	32.6249	24.0946	30.3959	28.5027	29.7293	29.8807	27.9762	32.2674	33.024	31.9444	34.5487	36.5204	33.3782	38.1642	39.3311	41.6442	37.5376	42.8559	37.3786	40.8781
PRUPE_8G232800	- && Q99090.2 RecName: Full=Light-inducible protein CPRF2; AltName: Full=Common plant regulatory factor 2; Short=CPRF-2 && PF00170:bZIP transcription factor|PF12498:Basic leucine-zipper C terminal	bZIP_1	52.0774	52.8506	47.1177	44.7938	48.0708	44.2336	50.9625	51.6905	46.4109	54.259	50.5409	54.2884	44.6067	43.3714	41.2304	48.1772	41.7168	49.1117	53.2517	49.2777	53.4121	49.4651	51.6985	48.6304
PRUPE_8G126600	- && Q9M7Q2.1 RecName: Full=ABSCISIC ACID-INSENSITIVE 5-like protein 7; AltName: Full=ABA-responsive element-binding protein 2; AltName: Full=Abscisic acid responsive elements-binding factor 4; Short=ABRE-binding factor 4; AltName: Full=bZIP transcription factor 38; Short=AtbZIP38 && PF00170:bZIP transcription factor	bZIP_1	37.4764	33.2573	36.0486	25.0606	26.1158	29.4288	19.1454	18.2261	17.7335	11.6775	13.0364	14.1093	29.3251	29.2629	28.541	30.4414	39.7855	25.2337	30.8346	35.3345	31.8476	23.3629	21.4265	22.9146
PRUPE_5G064300	- && Q05466.1 RecName: Full=Homeobox-leucine zipper protein HAT4; AltName: Full=HD-ZIP protein ATHB-2; AltName: Full=Homeodomain transcription factor ATHB-2; AltName: Full=Homeodomain-leucine zipper protein HAT4; Short=HD-ZIP protein 4 && PF04618:HD-ZIP protein N terminus|PF00046:Homeobox domain|PF02183:Homeobox associated leucine zipper	HD-ZIP_N	81.7604	72.7905	68.3439	33.9796	35.453	35.6739	30.1587	31.263	32.7054	19.0099	21.2604	14.4758	103.067	108.013	94.4376	26.6639	13.121	13.4684	11.9254	10.4941	14.7882	6.21772	6.08143	9.83191
PRUPE_8G267100	- && Q9LZP8.1 RecName: Full=bZIP transcription factor 53; Short=AtbZIP53 && PF07716:Basic region leucine zipper	bZIP_2	63.4329	64.6952	65.3133	67.638	72.2149	59.0128	70.0408	67.0056	63.3598	79.6344	81.2798	78.4463	70.2503	66.372	72.9913	103.074	109.537	106.42	116.082	103.753	92.8293	129.804	129.936	124.083
PRUPE_1G369300	- && Q6S4P4.2 RecName: Full=Transcription factor RF2b && PF00170:bZIP transcription factor	bZIP_1	16.8855	15.3867	17.2615	19.872	20.164	17.9588	22.4535	22.2576	24.6042	27.2858	26.927	25.068	15.787	14.918	15.3349	33.6244	41.722	45.9524	28.5453	27.2768	25.8504	31.9391	42.3839	30.5169
PRUPE_6G177200	- && Q39237.2 RecName: Full=Transcription factor TGA1; AltName: Full=DNA-binding protein TGA1a-like protein; AltName: Full=bZIP transcription factor 47; Short=AtbZIP47 && PF00170:bZIP transcription factor|PF14144:Seed dormancy control	bZIP_1	27.8378	25.1488	21.9632	25.3865	25.4694	24.7617	25.1631	23.197	24.0976	26.4393	26.1279	28.9823	16.0537	14.8932	15.8639	17.0634	12.4599	16.0526	15.4406	15.139	17.7669	16.2102	17.533	15.7453
PRUPE_8G165400	- && Q8GTS2.1 RecName: Full=Basic leucine zipper 23; Short=AtbZIP23; Short=bZIP protein 23 && PF07716:Basic region leucine zipper	bZIP_2	16.2072	16.0298	16.4328	14.9108	14.6986	14.1927	16.4896	15.1915	15.1305	17.285	14.8801	15.2532	14.931	14.638	14.697	16.581	26.9503	19.1627	15.1605	14.7602	14.4822	16.2575	17.7402	15.1848
PRUPE_2G056800	- && Q9LES3.1 RecName: Full=ABSCISIC ACID-INSENSITIVE 5-like protein 2; AltName: Full=ABA-responsive element-binding protein 3; AltName: Full=Dc3 promoter-binding factor 3; Short=AtDPBF3; AltName: Full=bZIP transcription factor 66; Short=AtbZIP66 && PF00170:bZIP transcription factor	bZIP_1	17.86	19.7976	17.505	17.4604	17.4709	17.6243	18.2967	16.8446	17.6956	17.3912	16.9834	17.6504	16.4652	19.7572	17.8389	20.8302	44.9761	21.3048	18.1756	19.17	19.9516	16.5017	15.9655	17.9734
PRUPE_1G197700	- && Q04088.1 RecName: Full=Probable transcription factor PosF21; AltName: Full=bZIP transcription factor 59; Short=AtbZIP59 && PF00170:bZIP transcription factor	bZIP_1	17.4382	16.4703	17.7485	16.9256	16.5709	14.5589	17.3554	16.4649	17.8042	20.9247	18.8632	19.9126	16.8381	18.5343	17.1891	17.2477	17.5831	21.5404	18.5113	18.0306	17.5442	21.1244	24.2889	23.2059
PRUPE_6G217300	- && Q9LZP8.1 RecName: Full=bZIP transcription factor 53; Short=AtbZIP53 && PF00170:bZIP transcription factor	bZIP_1	22.0258	13.7386	16.7459	33.6757	30.2854	20.835	55.3598	52.8699	50.905	57.1874	63.2187	51.9561	5.59294	5.45382	5.54102	52.897	14.2408	63.7398	55.8226	61.5745	55.3344	35.1904	43.3278	32.9285
PRUPE_1G455300	- && Q9FUD3.1 RecName: Full=Basic leucine zipper 9; Short=AtbZIP9; Short=bZIP protein 9; AltName: Full=Basic leucine zipper OPAQUE 2 homolog 2; Short=Basic leucine zipper O2 homolog 2 && PF00170:bZIP transcription factor	bZIP_1	30.6813	31.1051	32.5102	21.9279	24.888	21.4861	16.6253	15.901	14.8915	16.1928	16.7002	30.7674	15.0402	16.1808	10.8771	17.413	16.1934	14.4925	38.3468	44.5827	40.0261	27.955	33.0895	21.6637
PRUPE_2G263700	- && Q6S4P4.2 RecName: Full=Transcription factor RF2b && PF00170:bZIP transcription factor	bZIP_1	14.9051	15.6189	16.1563	12.9688	14.4316	11.1922	18.5624	18.6792	16.3986	16.1675	18.8016	16.0424	12.0527	12.1225	13.4207	17.3322	10.392	15.833	19.253	17.2504	17.6162	23.3406	22.8017	24.0089
PRUPE_2G041300	- && Q6IVC2.2 RecName: Full=Transcription factor TGAL1; AltName: Full=OsNIF4; AltName: Full=bZIP transcription factor 8; Short=OsbZIP08 && PF00170:bZIP transcription factor|PF14144:Seed dormancy control	bZIP_1	21.4496	18.5188	18.3887	15.9731	15.3345	15.019	14.7364	16.5181	15.1606	14.3096	14.195	15.2215	18.6753	17.8153	16.9759	18.0814	19.0392	18.9137	16.7913	16.5086	17.7854	17.0287	17.9708	15.1433
PRUPE_6G041400	- && Q6S4P4.2 RecName: Full=Transcription factor RF2b && PF00170:bZIP transcription factor	bZIP_1	10.1687	10.4342	11.0208	14.0132	14.6721	11.3665	6.09872	6.71915	8.02333	6.54945	5.89217	6.07408	14.5357	14.1916	15.2553	25.4176	21.0449	31.8061	18.3887	18.0738	19.3858	26.2765	32.1906	27.5843
PRUPE_7G112200	- && Q9SJN0.1 RecName: Full=Protein ABSCISIC ACID-INSENSITIVE 5; AltName: Full=Dc3 promoter-binding factor 1; Short=AtDPBF1; AltName: Full=Protein GROWTH-INSENSITIVITY TO ABA 1; AltName: Full=bZIP transcription factor 39; Short=AtbZIP39 && PF00170:bZIP transcription factor	bZIP_1	14.8897	17.0226	19.696	9.86752	8.97504	11.1048	5.57754	5.33399	5.72056	4.36153	3.37511	5.08209	23.485	23.5494	24.5813	7.99125	8.8262	8.52492	3.47389	3.66928	3.91158	2.44926	2.73146	2.39466
PRUPE_1G562000	- && P42777.1 RecName: Full=G-box-binding factor 4; AltName: Full=bZIP transcription factor 40; Short=AtbZIP40 && PF00170:bZIP transcription factor	bZIP_1	22.8612	20.9459	21.9897	15.075	16.2237	13.6118	14.2519	14.3482	14.1001	12.91	13.7971	13.7866	22.175	19.9773	20.1106	11.9644	11.1797	10.4455	12.1672	11.9587	12.1792	10.8396	11.929	10.5648
PRUPE_8G026300	- && Q9MA75.1 RecName: Full=Transcription factor VIP1; AltName: Full=Protein SULPHATE UTILIZATION EFFICIENCY 3; AltName: Full=VirE2-interacting protein 1; Short=AtVIP1; AltName: Full=bZIP transcription factor 51; Short=AtbZIP51; Short=bZIP protein 51 && PF00170:bZIP transcription factor	bZIP_1	21.4967	21.158	22.229	15.2259	15.9871	15.8781	17.2022	15.6425	14.585	13.8422	14.9291	15.977	16.2031	16.8976	16.0233	14.3828	9.14565	15.8369	13.0885	12.6638	11.6315	10.3237	10.5157	11.0956
PRUPE_8G031500	- && P42777.1 RecName: Full=G-box-binding factor 4; AltName: Full=bZIP transcription factor 40; Short=AtbZIP40 && PF00170:bZIP transcription factor	bZIP_1	11.3717	9.75074	9.15655	8.17522	8.24878	7.16925	6.52951	7.60045	7.48356	8.18269	7.37464	7.81062	12.2212	11.8249	9.5985	8.41095	5.54827	8.85793	6.03469	5.6097	6.70248	5.15961	5.71639	4.43551
PRUPE_6G156000	- && Q9LES3.1 RecName: Full=ABSCISIC ACID-INSENSITIVE 5-like protein 2; AltName: Full=ABA-responsive element-binding protein 3; AltName: Full=Dc3 promoter-binding factor 3; Short=AtDPBF3; AltName: Full=bZIP transcription factor 66; Short=AtbZIP66 && PF00170:bZIP transcription factor	bZIP_1	3.6337	3.4506	3.29426	3.23482	2.58948	3.29422	3.13513	2.64569	2.91423	2.5501	2.91577	2.45776	3.24779	3.88741	3.45178	2.29353	2.81323	2.48798	2.74058	2.76781	2.90754	2.84896	2.80452	2.90645
PRUPE_8G102100	- && - && PF00170:bZIP transcription factor	bZIP_1	9.15993	9.07347	8.4756	6.86697	7.04549	9.19268	5.97614	6.15236	5.6651	6.32558	6.73057	7.23561	7.99565	8.09875	8.41344	8.17274	10.738	8.93001	7.02159	7.55889	7.96803	6.06181	6.8854	5.89182
PRUPE_7G114400	- && - && PF00170:bZIP transcription factor	bZIP_1	6.26258	5.38912	5.91297	3.41581	4.32458	3.15229	2.87201	2.79311	3.16426	2.93381	2.34329	3.16589	4.58757	5.00879	4.36778	8.43992	10.3617	14.3882	4.35193	4.21585	4.2816	4.50171	8.65318	4.43573
PRUPE_5G113500	- && Q99089.1 RecName: Full=Common plant regulatory factor 1; Short=CPRF-1 && -	bZIP_1	4.14911	4.065	4.69003	4.68625	3.74726	3.98973	4.5094	3.1912	4.31248	3.86279	3.81652	4.03107	3.86669	4.07893	3.50751	4.32391	4.44639	4.61804	4.7691	4.87663	5.25118	6.45299	6.50137	4.21429
PRUPE_1G478400	- && O24646.1 RecName: Full=Transcription factor HY5; AltName: Full=Protein LONG HYPOCOTYL 5; AltName: Full=bZIP transcription factor 56; Short=AtbZIP56 && PF00170:bZIP transcription factor	bZIP_1	23.142	24.3963	22.67	23.7159	23.2229	23.501	21.8776	22.2567	21.5464	20.8478	28.991	24.5232	27.3276	25.5183	23.5791	11.1527	10.9956	8.7932	10.2615	9.4648	5.15385	6.70403	9.95369	6.81219
PRUPE_1G508100	- && Q93ZE2.1 RecName: Full=Transcription factor TGA7; AltName: Full=bZIP transcription factor 50; Short=AtbZIP50 && PF14144:Seed dormancy control|PF00170:bZIP transcription factor	bZIP_1	1.92685	2.05239	1.5258	1.80589	2.7837	2.28493	1.97238	1.58202	1.99778	2.67516	2.71501	4.47315	0.409767	0.550056	0.854397	1.19365	1.39171	0.955874	2.63271	2.3207	3.48902	1.62215	1.57205	1.25505
PRUPE_5G211200	- && - && PF00170:bZIP transcription factor	bZIP_1	0.266411	0.0598493	0.315761	2.7805	4.06361	2.08717	1.86691	3.55748	2.79334	12.2918	12.0454	24.581	0.0525762	0.330826	0	0.944785	0.259544	0.681365	9.20344	7.3909	8.85312	10.9022	16.6258	10.8349
PRUPE_6G343100	- && Q99090.2 RecName: Full=Light-inducible protein CPRF2; AltName: Full=Common plant regulatory factor 2; Short=CPRF-2 && PF00170:bZIP transcription factor|PF12498:Basic leucine-zipper C terminal	bZIP_1	9.59212	6.85058	6.33495	2.08567	4.25254	2.47799	1.33768	0.534165	0.706405	0.872419	0.39507	1.19808	3.55998	3.79269	4.44904	0.587882	0.334743	0.732315	0.516322	0.457184	0.867731	0.532613	0.96589	0.667721
PRUPE_2G025800	- && Q8GTS1.1 RecName: Full=Basic leucine zipper 24; Short=AtbZIP24; Short=bZIP protein 24 && PF07716:Basic region leucine zipper	bZIP_2	3.63495	3.17564	3.1046	1.4891	1.69167	2.5595	1.86292	2.24142	2.03976	2.44588	2.05013	2.76946	1.26491	1.19933	0.827959	1.32743	1.24885	1.1415	0.999945	1.20914	0.807417	1.07791	1.13536	0.884518
PRUPE_1G419700	- && Q9FMC2.1 RecName: Full=Basic leucine zipper 43; Short=AtbZIP43; Short=bZIP protein 43 && PF00170:bZIP transcription factor	bZIP_1	16.1728	16.3364	10.1129	9.23407	13.6607	8.7974	18.4585	16.2222	12.6779	7.8498	9.3852	16.8521	5.28122	2.04685	1.74552	5.86355	2.94715	5.95151	4.19614	4.76052	6.4441	16.3402	25.1847	6.29481
PRUPE_7G160600	- && C0Z2L5.1 RecName: Full=bZIP transcription factor 44; Short=AtbZIP44 && PF00170:bZIP transcription factor	bZIP_1	1.90392	3.6356	6.20566	2.58738	1.62399	1.82115	1.29714	2.43021	1.66357	3.0041	3.43525	4.28961	4.88461	5.51663	7.14078	1.33263	0.278228	2.73905	0.72278	0.664994	0.795841	1.94784	2.67606	12.5206
PRUPE_4G172000	- && F4IN23.1 RecName: Full=Basic leucine zipper 34; Short=AtbZIP34; Short=bZIP protein 34 && PF00170:bZIP transcription factor	bZIP_1	2.01267	2.76313	2.35605	1.32369	1.62076	1.15442	0.338576	0.561135	0.536389	0.459657	0.290096	0.319903	3.0403	5.16834	5.88449	0.626108	0.435733	0.31775	0.259405	0.34715	0.285626	0.13866	0.139699	0.208601
PRUPE_3G246000	- && Q9FMC2.1 RecName: Full=Basic leucine zipper 43; Short=AtbZIP43; Short=bZIP protein 43 && PF00170:bZIP transcription factor	bZIP_1	0.528976	1.24777	0.052247	2.81795	5.2021	1.92754	4.01579	5.50546	3.75196	4.48981	4.21074	7.94537	0.15659	0.218959	0.0566845	2.46833	0.515343	1.07104	0.903662	1.21413	1.49251	0.787169	0.941771	1.03619
PRUPE_2G127300	- && Q05466.1 RecName: Full=Homeobox-leucine zipper protein HAT4; AltName: Full=HD-ZIP protein ATHB-2; AltName: Full=Homeodomain transcription factor ATHB-2; AltName: Full=Homeodomain-leucine zipper protein HAT4; Short=HD-ZIP protein 4 && PF00046:Homeobox domain|PF04618:HD-ZIP protein N terminus|PF02183:Homeobox associated leucine zipper	HD-ZIP_N	1.76023	2.04309	1.91244	1.33958	1.79583	0.908665	0.513962	0.604907	0.482515	0.606553	0.311371	0.97573	3.58961	2.88409	3.92967	0.903503	0.314392	0.437686	0.445487	0.761189	0.858408	0.436566	0.494819	0.492579
PRUPE_6G129100	- && Q5N7C7.1 RecName: Full=Transcription factor LG2; AltName: Full=Protein LIGULELESS 2 homolog; Short=OsLG2; Short=rLG2; AltName: Full=bZIP transcription factor 11; Short=OsbZIP11 && -	bZIP_1	1.22168	1.37226	1.31158	0.384982	0.515257	0.451621	0.120628	0.417227	0.236606	0.2312	0.150335	0.379918	0.279535	0.348121	0.24665	0.380045	0.362234	0.18868	0.235253	0.15902	0.296038	0.0494018	0.165907	0.0330312
PRUPE_1G307300	- && Q9SX27.1 RecName: Full=Transcription factor PERIANTHIA; AltName: Full=bZIP transcription factor 46; Short=AtbZIP46 && PF00170:bZIP transcription factor|PF14144:Seed dormancy control	bZIP_1	0.684864	0.384638	0.480628	0.235127	0.434058	0.328365	0.771815	0.583964	0.352003	0.509907	0.478213	0.928136	0.302327	0.167853	0.52145	0.269115	0.140466	0.115236	0.171048	0.215825	0.131837	0.117336	0.135103	0.11768
PRUPE_1G298200	- && Q9CA46.1 RecName: Full=Basic leucine zipper 8; Short=AtbZIP8; Short=bZIP protein 8 && PF00170:bZIP transcription factor	bZIP_1	1.7036	1.50352	0.96151	1.67572	1.95378	1.14548	0.552695	0.83635	0.208478	0.617935	0.344404	0.217589	2.12129	2.22464	3.30339	0.113563	0.0790328	0.0864499	0.19248	0.445257	0.0847744	0.264075	0.0760156	0.151343
PRUPE_7G073000	- && Q6H434.1 RecName: Full=Transcription factor TGAL7; AltName: Full=bZIP transcription factor 70; Short=OsbZIP70 && PF00170:bZIP transcription factor|PF14144:Seed dormancy control	bZIP_1	0.526649	0.950723	1.17039	0.613459	0.717238	0.30842	0.439354	0.240081	0.0773386	0.0409346	0.0798517	0.181617	0.742388	0.836949	0.846528	0.0526602	0.21989	0.100219	0	0.01877	0	0.104961	0.123372	0.0175448
PRUPE_6G128900	- && Q8RYD6.1 RecName: Full=ABSCISIC ACID-INSENSITIVE 5-like protein 1; AltName: Full=Dc3 promoter-binding factor 2; Short=AtDPBF2; AltName: Full=bZIP transcription factor 67; Short=AtbZIP67 && PF00170:bZIP transcription factor	bZIP_1	0.162604	0.487056	0.392588	0.35356	0.199434	0.164587	0.0879224	0.266092	0.0371443	0	0.0767026	0	0.267417	0.373927	0.232327	0.0168611	0.140812	0.154027	0.0342939	0.0540893	0.188802	0.0504107	0.0677181	0.0168529
PRUPE_1G208500	- && Q8W191.1 RecName: Full=Transcription factor HY5-like; AltName: Full=HY5 homolog; AltName: Full=bZIP transcription factor 64; Short=AtbZIP64 && PF00170:bZIP transcription factor|PF03283:Pectinacetylesterase	bZIP_1	0.558399	0.348458	0.275766	0.269813	0.124523	0.226084	0	0	0	0.101272	0.0658511	0	0.581612	0.770461	0.698104	0	0	0	0.0588843	0.0928741	0.0324183	0.0577051	0	0
PRUPE_1G508200	- && Q9LES3.1 RecName: Full=ABSCISIC ACID-INSENSITIVE 5-like protein 2; AltName: Full=ABA-responsive element-binding protein 3; AltName: Full=Dc3 promoter-binding factor 3; Short=AtDPBF3; AltName: Full=bZIP transcription factor 66; Short=AtbZIP66 && PF00170:bZIP transcription factor	bZIP_1	0	0	0	0	0	0	0	0	0	0	0	0	0	0	0	0	0	0	0	0	0	0	0	0
PRUPE_3G125500	- && F4IN23.1 RecName: Full=Basic leucine zipper 34; Short=AtbZIP34; Short=bZIP protein 34 && PF07716:Basic region leucine zipper	bZIP_2	0	0	0	0	0	0	0	0	0	0	0	0	0	0	0	0	0	0	0	0	0	0	0	0
PRUPE_8G095700	- && Q9CAA9.1 RecName: Full=Transcription factor bHLH49; AltName: Full=Basic helix-loop-helix protein 49; Short=AtbHLH49; Short=bHLH 49; AltName: Full=Protein ACTIVATOR FOR CELL ELONGATION 1; AltName: Full=Transcription factor EN 82; AltName: Full=bHLH transcription factor bHLH049 && PF00010:Helix-loop-helix DNA-binding domain	HLH	119.731	120.676	132.837	63.02	70.1126	70.6195	81.6168	74.2872	84.3261	85.4197	82.2969	50.5113	130.779	142.832	133.058	63.3621	48.358	42.3571	57.905	58.0344	61.3022	28.6962	22.0579	35.3574
PRUPE_1G173300	- && Q9SRT2.1 RecName: Full=Transcription factor bHLH62; AltName: Full=Basic helix-loop-helix protein 62; Short=AtbHLH62; Short=bHLH 62; AltName: Full=Transcription factor EN 85; AltName: Full=bHLH transcription factor bHLH062 && PF00010:Helix-loop-helix DNA-binding domain	HLH	87.3697	82.6678	85.4605	85.6164	87.4209	71.6633	90.8541	87.486	90.4198	109.969	111.496	94.3262	61.8868	66.913	70.49	79.6254	67.0077	66.0702	91.0393	90.3511	86.1581	88.8625	105.206	86.7787
PRUPE_5G035400	- && Q39204.2 RecName: Full=Transcription factor MYC2; Short=AtMYC2; AltName: Full=Basic helix-loop-helix protein 6; Short=AtbHLH6; Short=bHLH 6; AltName: Full=Protein JASMONATE INSENSITIVE 1; AltName: Full=R-homologous Arabidopsis protein 1; Short=RAP-1; AltName: Full=Transcription factor EN 38; AltName: Full=Z-box binding factor 1 protein; AltName: Full=bHLH transcription factor bHLH006; AltNam…	HLH	44.4528	47.5846	52.4996	32.4872	31.7024	28.3295	45.9093	62.5975	61.884	65.9021	53.5314	28.2078	63.0777	69.3945	58.404	170.534	120.298	227.626	79.1489	61.8967	34.5621	55.5492	32.6644	98.8078
PRUPE_4G201500	- && Q9FH37.1 RecName: Full=Transcription factor ILR3; AltName: Full=Basic helix-loop-helix protein 105; Short=AtbHLH105; Short=bHLH 105; AltName: Full=Protein IAA-LEUCINE RESISTANT 3; AltName: Full=Transcription factor EN 133; AltName: Full=bHLH transcription factor bHLH105 && PF00010:Helix-loop-helix DNA-binding domain	HLH	150.997	152.302	137.002	151.997	149.915	151.841	165.485	168.564	156.114	183.372	193.064	188.469	113.343	111.272	106.528	115.67	36.1399	116.933	137.649	130.78	132.301	116.085	118.631	117.581
PRUPE_8G232600	- && O22768.2 RecName: Full=Transcription factor UNE12; AltName: Full=Basic helix-loop-helix protein 59; Short=AtbHLH59; Short=bHLH 59; AltName: Full=Protein UNFERTILIZED EMBRYO SAC 12; AltName: Full=Transcription factor EN 93; AltName: Full=bHLH transcription factor bHLH059 && PF00010:Helix-loop-helix DNA-binding domain	HLH	74.1118	68.3823	67.2418	72.4626	72.6786	70.7938	87.6001	83.8501	85.2187	82.2346	81.1719	95.1023	46.4703	42.1559	47.8938	56.3005	31.2822	56.7188	76.2781	80.6909	82.8701	78.7927	73.7306	87.5861
PRUPE_6G210200	- && Q9LSL1.1 RecName: Full=Transcription factor bHLH93; AltName: Full=Basic helix-loop-helix protein 93; Short=AtbHLH93; Short=bHLH 93; AltName: Full=Transcription factor EN 47; AltName: Full=bHLH transcription factor bHLH093 && PF00010:Helix-loop-helix DNA-binding domain	HLH	96.7079	93.7078	81.8601	84.0055	84.1128	89.4799	51.7404	52.524	55.8934	45.2421	47.5388	36.6675	86.0306	77.2928	77.3091	40.0179	34.7732	31.5732	44.5817	43.2757	45.6973	35.9608	30.6609	29.3906
PRUPE_8G242100	- && E3SXU4.1 RecName: Full=Basic helix-loop-helix protein A [Pisum sativum] && PF00010:Helix-loop-helix DNA-binding domain|PF14215:bHLH-MYC and R2R3-MYB transcription factors N-terminal	HLH	99.4337	102.804	88.3686	49.1863	53.4806	35.2131	48.3312	41.5468	52.842	66.0357	72.9292	74.2023	79.2199	86.5005	77.9341	37.1538	26.4319	34.5239	36.2149	36.5478	37.5808	29.56	25.5556	37.466
PRUPE_7G131400	- && Q9FUA4.1 RecName: Full=Transcription factor SPATULA; AltName: Full=Basic helix-loop-helix protein 24; Short=AtbHLH24; Short=bHLH 24; AltName: Full=Transcription factor EN 99; AltName: Full=bHLH transcription factor bHLH024 && PF00010:Helix-loop-helix DNA-binding domain	HLH	20.0893	19.7808	15.1531	47.1137	49.0494	42.5031	69.6974	66.5229	75.0305	61.6881	70.4192	50.7595	20.8847	19.3852	17.2671	49.1079	43.3581	42.5175	62.3255	62.3837	59.4608	56.9228	44.7489	67.2122
PRUPE_6G343400	- && O22768.2 RecName: Full=Transcription factor UNE12; AltName: Full=Basic helix-loop-helix protein 59; Short=AtbHLH59; Short=bHLH 59; AltName: Full=Protein UNFERTILIZED EMBRYO SAC 12; AltName: Full=Transcription factor EN 93; AltName: Full=bHLH transcription factor bHLH059 && PF00010:Helix-loop-helix DNA-binding domain	HLH	39.4315	35.9204	33.9723	25.1175	32.272	20.1208	35.5207	34.4368	34.1263	53.8688	51.1511	61.8102	33.6053	36.8552	32.9614	38.1062	24.7521	38.3623	56.5206	53.1202	53.4782	67.3613	69.1148	65.4946
PRUPE_6G303500	- && O80536.1 RecName: Full=Transcription factor PIF3; AltName: Full=Basic helix-loop-helix protein 8; Short=AtbHLH8; Short=bHLH 8; AltName: Full=Phytochrome-associated protein 3; AltName: Full=Phytochrome-interacting factor 3; AltName: Full=Transcription factor EN 100; AltName: Full=bHLH transcription factor bHLH008 && PF00010:Helix-loop-helix DNA-binding domain	HLH	10.7424	11.1674	11.6782	12.488	13.246	12.805	10.8518	9.74788	10.4653	9.09188	10.5967	9.7475	18.7614	23.9041	23.0229	14.3631	15.24	14.665	7.27661	8.25383	8.99533	9.61233	11.316	8.74986
PRUPE_5G210500	- && Q9LEZ3.2 RecName: Full=Transcription factor BIM1; AltName: Full=BES1-interacting Myc-like protein 1; AltName: Full=Basic helix-loop-helix protein 46; Short=AtbHLH46; Short=bHLH 46; AltName: Full=Transcription factor EN 126; AltName: Full=bHLH transcription factor bHLH046 && PF00010:Helix-loop-helix DNA-binding domain	HLH	14.8682	14.0378	12.0259	15.2255	14.7843	9.73423	26.783	28.0167	28.3917	18.4826	17.7396	18.2228	14.454	15.9819	13.6643	13.5913	20.8862	8.86061	8.13229	9.44665	8.03412	25.5463	16.82	23.5362
PRUPE_4G029000	- && Q9FH37.1 RecName: Full=Transcription factor ILR3; AltName: Full=Basic helix-loop-helix protein 105; Short=AtbHLH105; Short=bHLH 105; AltName: Full=Protein IAA-LEUCINE RESISTANT 3; AltName: Full=Transcription factor EN 133; AltName: Full=bHLH transcription factor bHLH105 && PF00010:Helix-loop-helix DNA-binding domain	HLH	22.0198	23.6888	19.3665	26	27.3876	27.4053	32.2648	32.38	30.1804	36.1108	35.4769	37.6366	21.9321	20.5044	22.3407	34.0892	21.3852	36.8692	35.3538	33.632	33.1658	40.0943	44.1405	39.8263
PRUPE_8G228700	- && O23487.1 RecName: Full=Transcription factor bHLH3; AltName: Full=Basic helix-loop-helix protein 3; Short=AtbHLH3; Short=bHLH 3; AltName: Full=Transcription factor EN 34; AltName: Full=bHLH transcription factor bHLH003 && PF14215:bHLH-MYC and R2R3-MYB transcription factors N-terminal|PF00010:Helix-loop-helix DNA-binding domain	HLH	19.4477	19.4554	18.8655	23.6916	18.9494	18.5864	20.7027	23.9114	24.5429	26.7837	26.2158	21.8896	20.8392	19.7881	19.3746	17.2583	20.2364	14.6876	18.725	19.1259	17.2835	18.0876	18.8333	18.4444
PRUPE_1G294200	- && Q9CAA4.1 RecName: Full=Transcription factor BIM2; AltName: Full=BES1-interacting Myc-like protein 2; AltName: Full=Basic helix-loop-helix protein 102; Short=AtbHLH102; Short=bHLH 102; AltName: Full=Transcription factor EN 125; AltName: Full=bHLH transcription factor bHLH102 && PF00010:Helix-loop-helix DNA-binding domain	HLH	22.3371	24.0773	21.9254	20.413	20.0484	19.9694	20.7952	22.0456	22.6525	19.3245	19.9282	18.6312	22.4747	20.9375	21.1115	21.6446	23.5636	23.0645	18.9171	18.8296	17.833	21.4416	20.584	20.1673
PRUPE_1G037400	- && Q8L467.1 RecName: Full=Transcription factor bHLH104; AltName: Full=Basic helix-loop-helix protein 104; Short=AtbHLH104; Short=bHLH 104; AltName: Full=Transcription factor EN 136; AltName: Full=bHLH transcription factor bHLH104 && PF00010:Helix-loop-helix DNA-binding domain	HLH	63.0565	60.5282	58.8209	52.4794	49.2672	53.0315	50.4915	50.4813	50.9444	45.6321	41.3909	49.5782	37.8206	31.6133	38.4226	46.8279	11.3427	43.0958	39.7988	34.1364	42.4221	36.2707	36.8323	37.8669
PRUPE_2G195300	- && Q39204.2 RecName: Full=Transcription factor MYC2; Short=AtMYC2; AltName: Full=Basic helix-loop-helix protein 6; Short=AtbHLH6; Short=bHLH 6; AltName: Full=Protein JASMONATE INSENSITIVE 1; AltName: Full=R-homologous Arabidopsis protein 1; Short=RAP-1; AltName: Full=Transcription factor EN 38; AltName: Full=Z-box binding factor 1 protein; AltName: Full=bHLH transcription factor bHLH006; AltNam…	HLH	41.319	46.5931	38.4583	72.7692	56.2097	34.1469	36.9933	39.876	41.146	17.55	14.0539	6.75673	22.4074	19.3424	13.6919	7.53512	2.6941	6.13048	5.5364	9.42712	5.50542	2.81602	1.62662	4.10463
PRUPE_2G009100	- && Q66GR3.1 RecName: Full=Transcription factor bHLH130; AltName: Full=Basic helix-loop-helix protein 130; Short=AtbHLH130; Short=bHLH 130; AltName: Full=Transcription factor EN 69; AltName: Full=bHLH transcription factor bHLH130 && PF00010:Helix-loop-helix DNA-binding domain	HLH	28.4565	24.6222	25.3398	13.1	15.2596	14.7641	11.7709	13.2062	11.038	7.7414	8.49445	8.94444	22.8365	25.4675	23.5135	11.8677	19.6228	10.9691	8.35535	7.78718	8.03833	8.95306	11.6867	7.85953
PRUPE_7G260800	- && Q9ZUG9.1 RecName: Full=Transcription factor bHLH66; AltName: Full=Basic helix-loop-helix protein 66; Short=AtbHLH66; Short=bHLH 66; AltName: Full=Transcription factor EN 95; AltName: Full=bHLH transcription factor bHLH066 && PF00010:Helix-loop-helix DNA-binding domain	HLH	10.8754	10.9521	14.0099	13.4303	14.4553	14.2077	12.2166	11.6528	10.363	10.8021	9.90374	18.2001	14.6277	19.5178	17.871	25.281	17.6012	42.3379	11.787	12.3939	13.0015	7.67329	11.7823	6.79043
PRUPE_5G183200	- && Q9LV17.1 RecName: Full=Transcription factor bHLH79; AltName: Full=Basic helix-loop-helix protein 79; Short=AtbHLH79; Short=bHLH 79; AltName: Full=Transcription factor EN 81; AltName: Full=bHLH transcription factor bHLH079 && PF00010:Helix-loop-helix DNA-binding domain	HLH	22.8814	23.9965	22.1911	19.4448	18.1697	18.2546	16.9242	17.1547	15.9738	15.9485	17.5475	16.4647	19.0921	17.5373	16.4153	14.7083	10.6753	12.6772	14.4861	14.9014	13.4987	14.1703	13.1127	12.7701
PRUPE_2G190100	- && Q9LNJ5.1 RecName: Full=Transcription factor bHLH13; AltName: Full=Basic helix-loop-helix protein 13; Short=AtbHLH13; Short=bHLH 13; AltName: Full=Transcription factor EN 39; AltName: Full=bHLH transcription factor bHLH013 && PF14215:bHLH-MYC and R2R3-MYB transcription factors N-terminal|PF00010:Helix-loop-helix DNA-binding domain	HLH	10.0687	10.8625	11.0499	9.66838	9.91366	6.14946	6.8469	8.45255	8.73234	6.9123	7.14445	7.03892	12.7793	12.1265	13.8578	21.2884	31.5151	32.4117	9.80785	7.15275	6.85604	5.06143	5.29483	7.12805
PRUPE_6G022200	- && Q66GR3.1 RecName: Full=Transcription factor bHLH130; AltName: Full=Basic helix-loop-helix protein 130; Short=AtbHLH130; Short=bHLH 130; AltName: Full=Transcription factor EN 69; AltName: Full=bHLH transcription factor bHLH130 && PF00010:Helix-loop-helix DNA-binding domain	HLH	9.91382	9.89425	11.5121	4.69721	7.10846	6.46833	5.06897	5.5576	4.52739	6.08643	7.03842	9.16303	8.52661	10.1897	10.2646	4.8292	8.33681	4.51499	4.51372	4.44531	4.46248	3.9405	3.82881	5.02991
PRUPE_5G130300	- && O49687.1 RecName: Full=Transcription factor MYC4; Short=AtMYC4; AltName: Full=Basic helix-loop-helix protein 4; Short=AtbHLH4; Short=bHLH 4; AltName: Full=Transcription factor EN 37; AltName: Full=bHLH transcription factor bHLH004 && PF14215:bHLH-MYC and R2R3-MYB transcription factors N-terminal|PF00010:Helix-loop-helix DNA-binding domain	HLH	10.2731	11.9382	12.8183	5.82196	4.96258	4.03213	1.54234	1.58276	1.32003	0.445965	0.260985	0.322444	34.0235	29.9416	32.5278	6.50205	3.32723	4.775	2.82642	3.05373	4.02577	1.72796	0.665643	1.29977
PRUPE_1G297200	- && Q9CAA9.1 RecName: Full=Transcription factor bHLH49; AltName: Full=Basic helix-loop-helix protein 49; Short=AtbHLH49; Short=bHLH 49; AltName: Full=Protein ACTIVATOR FOR CELL ELONGATION 1; AltName: Full=Transcription factor EN 82; AltName: Full=bHLH transcription factor bHLH049 && PF00010:Helix-loop-helix DNA-binding domain	HLH	7.00119	7.6178	8.33831	5.17653	4.93526	5.03669	3.96349	4.36751	3.36498	3.8689	3.14186	4.21781	6.89297	8.00678	8.84511	3.80045	3.17386	4.17274	4.01352	4.861	4.19007	2.7532	3.24348	3.90086
PRUPE_3G248100	- && Q9CAA4.1 RecName: Full=Transcription factor BIM2; AltName: Full=BES1-interacting Myc-like protein 2; AltName: Full=Basic helix-loop-helix protein 102; Short=AtbHLH102; Short=bHLH 102; AltName: Full=Transcription factor EN 125; AltName: Full=bHLH transcription factor bHLH102 && PF00010:Helix-loop-helix DNA-binding domain	HLH	7.35293	6.85275	7.15724	5.76375	6.22908	5.946	6.94907	5.85937	6.57257	8.55207	7.57787	7.57438	8.35961	8.18795	9.53513	8.22957	8.74665	6.33102	7.3577	7.3909	6.98784	7.97846	8.03828	8.69771
PRUPE_5G130700	- && Q9LUK7.1 RecName: Full=Transcription factor bHLH28; AltName: Full=Basic helix-loop-helix protein 28; Short=AtbHLH28; Short=bHLH 28; AltName: Full=Transcription factor EN 40; AltName: Full=bHLH transcription factor bHLH028 && PF00010:Helix-loop-helix DNA-binding domain|PF14215:bHLH-MYC and R2R3-MYB transcription factors N-terminal	HLH	19.2352	24.3103	25.7609	14.6412	13.9421	10.5548	8.76268	11.647	8.5588	4.63926	2.3157	3.57852	7.5971	7.88938	10.9377	1.42768	0.659669	1.55006	0.285615	0.52556	0.235864	0.583115	1.55096	0.0233931
PRUPE_1G418500	- && Q6NKN9.1 RecName: Full=Transcription factor bHLH74; AltName: Full=Basic helix-loop-helix protein 74; Short=AtbHLH74; Short=bHLH 74; AltName: Full=Protein ACTIVATOR FOR CELL ELONGATION 2; AltName: Full=Transcription factor EN 90; AltName: Full=bHLH transcription factor bHLH074 && PF00010:Helix-loop-helix DNA-binding domain	HLH	2.25576	3.62226	4.58156	3.73044	3.85778	5.0216	1.93266	1.98089	2.26983	3.95857	4.06334	5.3857	8.2765	7.43038	10.2989	2.68338	3.00239	1.84522	3.33192	3.21812	2.8885	2.70376	6.44538	1.94116
PRUPE_1G554600	- && Q9C8P8.1 RecName: Full=Transcription factor bHLH80; AltName: Full=Basic helix-loop-helix protein 80; Short=AtbHLH80; Short=bHLH 80; AltName: Full=Transcription factor EN 71; AltName: Full=bHLH transcription factor bHLH080 && PF00010:Helix-loop-helix DNA-binding domain	HLH	6.948	5.28349	4.5396	4.31164	4.62764	4.59306	3.68042	3.80341	3.77652	2.8436	2.28407	1.99552	5.38465	4.26308	5.10636	4.07415	2.35116	2.94857	2.69892	2.79186	3.69459	3.25963	2.44865	3.74238
PRUPE_3G179800	- && Q8W2F3.1 RecName: Full=Transcription factor PIF4; AltName: Full=Basic helix-loop-helix protein 9; Short=AtbHLH9; Short=bHLH 9; AltName: Full=Phytochrome-interacting factor 4; AltName: Full=Short under red-light 2; AltName: Full=Transcription factor EN 102; AltName: Full=bHLH transcription factor bHLH009 && PF00010:Helix-loop-helix DNA-binding domain	HLH	7.84176	7.1955	7.37129	0.789071	0.965836	0.704304	0.0921401	0.0774603	0.0973153	0.0343388	0	0	10.7738	10.2864	9.02874	1.38415	2.04442	1.21062	0.239593	0.330657	0.494648	0.0880482	0	0.323791
PRUPE_6G159200	- && Q9LXD8.1 RecName: Full=Transcription factor HEC3; AltName: Full=Basic helix-loop-helix protein 43; Short=AtbHLH43; Short=bHLH 43; AltName: Full=Protein HECATE 3; AltName: Full=Transcription factor EN 119; AltName: Full=bHLH transcription factor bHLH043 && PF00010:Helix-loop-helix DNA-binding domain	HLH	0.0638988	0.0358872	0.0631128	5.59228	5.93131	4.24935	30.3807	26.288	34.1889	40.0509	40.7594	27.9364	0.126104	0.0991861	0.10271	0.685785	1.36954	0.510706	4.2451	5.70711	4.97469	6.83442	5.35884	6.73529
PRUPE_7G168500	- && Q9LT23.1 RecName: Full=Transcription factor bHLH121; AltName: Full=Basic helix-loop-helix protein 121; Short=AtbHLH121; Short=bHLH 121; AltName: Full=Transcription factor EN 138; AltName: Full=bHLH transcription factor bHLH121 && PF03372:Endonuclease/Exonuclease/phosphatase family|PF00010:Helix-loop-helix DNA-binding domain	HLH	3.85647	4.2339	4.7344	3.62418	4.0886	3.33452	3.68983	3.40146	3.47153	4.12538	4.13934	3.67	5.09533	4.01332	4.57616	4.4734	6.51652	3.80783	4.25972	3.80501	4.57647	3.46517	3.49115	3.19082
PRUPE_8G160700	- && Q9LT23.1 RecName: Full=Transcription factor bHLH121; AltName: Full=Basic helix-loop-helix protein 121; Short=AtbHLH121; Short=bHLH 121; AltName: Full=Transcription factor EN 138; AltName: Full=bHLH transcription factor bHLH121 && PF00010:Helix-loop-helix DNA-binding domain	HLH	5.33944	3.8277	4.18042	3.79916	4.26907	3.48001	3.33778	3.77212	3.56988	3.61368	3.54766	2.58484	4.24066	4.60449	5.58213	3.94996	7.5067	3.14569	3.15173	4.24539	3.08473	3.31067	3.57955	3.92778
PRUPE_5G100700	- && Q9FN69.1 RecName: Full=Transcription factor GLABRA 3; AltName: Full=Basic helix-loop-helix protein 1; Short=AtMYC6; Short=AtbHLH1; Short=bHLH 1; AltName: Full=Protein SHAPESHIFTER; AltName: Full=Transcription factor EN 31; AltName: Full=bHLH transcription factor bHLH001 && PF00010:Helix-loop-helix DNA-binding domain|PF14215:bHLH-MYC and R2R3-MYB transcription factors N-terminal	HLH	4.23602	3.84058	4.59885	1.66197	1.79167	1.84973	1.14713	1.06558	0.91167	0.698412	0.656429	0.751195	3.68476	3.502	3.21376	2.39592	3.03545	1.8156	1.83847	1.73516	1.99992	2.18152	1.6074	2.75396
PRUPE_1G524500	- && Q9C7T4.1 RecName: Full=Transcription factor bHLH96; AltName: Full=Basic helix-loop-helix protein 96; Short=AtbHLH96; Short=bHLH 96; AltName: Full=Transcription factor EN 15; AltName: Full=bHLH transcription factor bHLH096 && PF00010:Helix-loop-helix DNA-binding domain	HLH	6.57992	7.03558	8.27996	0.309528	1.07933	0.950994	0.523415	0.279545	0.325184	0.10327	0.100725	0.0678792	13.1103	16.4007	13.1528	1.35804	3.05107	1.31474	0.30023	1.07334	0.46281	0.205952	0.0592847	0.177049
PRUPE_1G074400	- && Q2HIV9.1 RecName: Full=Transcription factor bHLH35; AltName: Full=Basic helix-loop-helix protein 35; Short=AtbHLH35; Short=bHLH 35; AltName: Full=Transcription factor EN 41; AltName: Full=bHLH transcription factor bHLH035 && PF00010:Helix-loop-helix DNA-binding domain	HLH	1.70598	1.28978	1.39336	0.784684	0.658442	0.119547	0.319309	0.483186	0.202346	0.4998	1.04461	0.0351982	2.10422	1.93514	1.47655	8.26671	37.9387	18.2498	3.20705	2.68464	0.857094	5.82795	9.99102	3.36627
PRUPE_7G031500	- && O80674.1 RecName: Full=Transcription factor bHLH106; AltName: Full=Basic helix-loop-helix protein 106; Short=AtbHLH106; Short=bHLH 106; AltName: Full=Transcription factor EN 56; AltName: Full=bHLH transcription factor bHLH106 && PF00010:Helix-loop-helix DNA-binding domain	HLH	3.6619	6.19464	6.23145	11.3199	10.5371	5.78759	9.66164	7.84076	7.3471	8.59367	7.81997	13.727	5.96425	6.84836	9.26643	4.28212	4.68506	4.84264	5.90397	4.4028	6.54687	4.92403	5.04363	2.59271
PRUPE_7G191100	- && Q9ZUG9.1 RecName: Full=Transcription factor bHLH66; AltName: Full=Basic helix-loop-helix protein 66; Short=AtbHLH66; Short=bHLH 66; AltName: Full=Transcription factor EN 95; AltName: Full=bHLH transcription factor bHLH066 && PF00010:Helix-loop-helix DNA-binding domain	HLH	2.6735	2.17142	2.98593	3.28667	2.64158	2.90386	2.68215	2.62502	2.55797	1.9917	1.24415	2.82421	1.82636	1.78765	2.46822	2.32231	2.04361	3.48459	1.48337	2.07281	3.05171	1.07112	2.29319	1.4963
PRUPE_8G157500	- && Q9T072.2 RecName: Full=Transcription factor bHLH25; AltName: Full=Basic helix-loop-helix protein 25; Short=AtbHLH25; Short=bHLH 25; AltName: Full=Transcription factor EN 29; AltName: Full=bHLH transcription factor bHLH025 && PF00010:Helix-loop-helix DNA-binding domain	HLH	1.88273	2.45315	2.90094	1.36458	1.13359	1.25776	0.513082	0.468309	0.361267	0.191215	0.266433	0.134663	4.68162	4.62396	4.78823	2.01476	1.78529	2.27386	1.28652	1.35276	1.15424	0.163432	0.141135	1.73278
PRUPE_3G312800	- && Q9LSE2.1 RecName: Full=Transcription factor ICE1; AltName: Full=Basic helix-loop-helix protein 116; Short=AtbHLH116; Short=bHLH 116; AltName: Full=Inducer of CBF expression 1; AltName: Full=Transcription factor EN 45; AltName: Full=Transcription factor SCREAM; AltName: Full=bHLH transcription factor bHLH116 && PF00010:Helix-loop-helix DNA-binding domain	HLH	3.21231	3.80197	5.2596	2.85951	2.96393	3.57445	1.27997	1.16425	1.17457	1.173	0.961039	1.66538	4.50998	4.37274	4.15845	1.18708	1.00817	1.42442	0.716137	1.01118	1.05888	0.822103	1.47472	0.9854
PRUPE_8G193900	- && Q9SRT2.1 RecName: Full=Transcription factor bHLH62; AltName: Full=Basic helix-loop-helix protein 62; Short=AtbHLH62; Short=bHLH 62; AltName: Full=Transcription factor EN 85; AltName: Full=bHLH transcription factor bHLH062 && PF00010:Helix-loop-helix DNA-binding domain	HLH	2.00731	1.88967	3.56872	0.91449	1.30452	0.801106	0.409344	0.33787	0.334077	0.707297	0.913058	1.1691	1.13184	1.34524	2.78607	0.838534	1.26647	1.16123	1.90507	1.94593	1.53827	3.11154	8.04317	2.15773
PRUPE_5G143200	- && Q9LSE2.1 RecName: Full=Transcription factor ICE1; AltName: Full=Basic helix-loop-helix protein 116; Short=AtbHLH116; Short=bHLH 116; AltName: Full=Inducer of CBF expression 1; AltName: Full=Transcription factor EN 45; AltName: Full=Transcription factor SCREAM; AltName: Full=bHLH transcription factor bHLH116 && PF00010:Helix-loop-helix DNA-binding domain	HLH	1.38678	0.755249	0.871639	1.69042	1.7079	1.16761	1.12477	1.40289	1.55513	1.05176	1.18195	1.84853	0.912268	1.02194	1.30593	1.13733	1.1668	1.2763	1.5355	1.67746	1.3394	0.977111	1.10257	1.50917
PRUPE_1G540400	- && Q9LSL1.1 RecName: Full=Transcription factor bHLH93; AltName: Full=Basic helix-loop-helix protein 93; Short=AtbHLH93; Short=bHLH 93; AltName: Full=Transcription factor EN 47; AltName: Full=bHLH transcription factor bHLH093 && PF00010:Helix-loop-helix DNA-binding domain	HLH	0.407767	0.801545	0.402752	0.147772	0.0681989	0.2786	0.165364	0.166822	0.104791	0	0	0.072914	0.93885	1.3714	1.52936	1.33192	1.62214	1.59331	1.19325	1.86507	2.30814	2.11747	2.29255	1.17278
PRUPE_1G181300	- && Q8H102.1 RecName: Full=Transcription factor bHLH128; AltName: Full=Basic helix-loop-helix protein 128; Short=AtbHLH128; Short=bHLH 128; AltName: Full=Transcription factor EN 74; AltName: Full=bHLH transcription factor bHLH128 && PF00010:Helix-loop-helix DNA-binding domain	HLH	1.61313	1.64723	1.5772	0.903454	0.752158	1.0539	0.428193	0.479963	0.351744	0.230503	0.190234	0.332153	1.57568	1.585	1.8683	0.714711	0.158743	0.243097	0.479396	0.178866	0.238386	0.469795	0.564927	0.410378
PRUPE_1G304900	- && Q9S7Y1.1 RecName: Full=Transcription factor bHLH30; AltName: Full=Basic helix-loop-helix protein 30; Short=AtbHLH30; Short=bHLH 30; AltName: Full=Transcription factor EN 53; AltName: Full=bHLH transcription factor bHLH030 && PF00010:Helix-loop-helix DNA-binding domain	HLH	1.29874	1.48197	2.68771	2.06192	1.82046	1.99065	3.55137	2.44918	3.43298	2.69192	3.06317	4.18018	1.09846	1.7493	2.31953	0.634884	0.82343	0.878739	1.1739	1.00805	1.22793	0.766928	0.656776	0.423049
PRUPE_1G432800	- && Q9FUA4.1 RecName: Full=Transcription factor SPATULA; AltName: Full=Basic helix-loop-helix protein 24; Short=AtbHLH24; Short=bHLH 24; AltName: Full=Transcription factor EN 99; AltName: Full=bHLH transcription factor bHLH024 && PF00010:Helix-loop-helix DNA-binding domain	HLH	0.372491	0.801938	0.981093	1.31614	0.872187	0.791772	0.725081	0.731472	0.414812	1.14845	0.329455	1.46534	0.520705	0.706683	0.798316	1.56432	1.63301	1.35624	1.64976	1.20809	1.71921	1.70333	1.83245	1.10028
PRUPE_2G252600	- && Q9XEF0.1 RecName: Full=Transcription factor bHLH51; AltName: Full=Basic helix-loop-helix protein 51; Short=AtbHLH51; Short=bHLH 51; AltName: Full=Transcription factor EN 57; AltName: Full=bHLH transcription factor bHLH051 && PF00010:Helix-loop-helix DNA-binding domain	HLH	0.804874	0.791068	1.05997	0.911501	1.3798	1.19148	0.783372	0.691492	0.827371	0.766361	0.88985	0.755589	2.15098	1.5964	3.19842	1.28321	1.43757	1.03641	0.0636566	0.535473	0.981278	0.561436	1.38269	0.719498
PRUPE_8G209100	- && Q8GZM7.1 RecName: Full=Transcription factor PIF1; AltName: Full=Basic helix-loop-helix protein 15; Short=AtbHLH15; Short=bHLH 15; AltName: Full=Protein PHY-INTERACTING FACTOR 1; AltName: Full=Protein PHYTOCHROME INTERACTING FACTOR 3-LIKE 5; AltName: Full=Transcription factor EN 101; AltName: Full=bHLH transcription factor bHLH015 && PF00010:Helix-loop-helix DNA-binding domain	HLH	0.52145	0.312384	0.446365	0.0944849	0.383734	0.364189	0.287595	0.358395	0.250145	0.321542	0.405859	0.634045	0.686055	0.629545	0.335268	0.389314	0.355607	0.351935	0.395913	0.156112	0.381442	0.258656	0.130298	0.194562
PRUPE_5G130600	- && O49687.1 RecName: Full=Transcription factor MYC4; Short=AtMYC4; AltName: Full=Basic helix-loop-helix protein 4; Short=AtbHLH4; Short=bHLH 4; AltName: Full=Transcription factor EN 37; AltName: Full=bHLH transcription factor bHLH004 && PF14215:bHLH-MYC and R2R3-MYB transcription factors N-terminal|PF00010:Helix-loop-helix DNA-binding domain	HLH	0.765831	0.926394	1.1928	0.22416	0.236465	0.536657	0.0286682	0.0289209	0	0.128209	0.125049	0	4.33065	7.25444	8.5222	0.0549778	0.602614	0.0941668	0.0279548	0	0.123122	0.05479	0.0552008	0
PRUPE_6G329600	- && Q9SK91.2 RecName: Full=Transcription factor bHLH94; AltName: Full=Basic helix-loop-helix protein 94; Short=AtbHLH94; Short=bHLH 94; AltName: Full=Transcription factor EN 16; AltName: Full=bHLH transcription factor bHLH094 && PF00010:Helix-loop-helix DNA-binding domain	HLH	1.77996	1.69175	2.2652	0.669853	0.446546	0.904297	0.166578	0.134437	0.316681	0	0.0363301	0	1.35106	1.27519	1.46722	0.447231	0.100043	0.437728	0	0.136637	0.0715408	0.127344	0.288672	0.0638589
PRUPE_2G097200	- && Q84TK1.1 RecName: Full=Transcription factor bHLH10; AltName: Full=Basic helix-loop-helix protein 10; Short=AtbHLH10; Short=bHLH 10; AltName: Full=Transcription factor EN 23; AltName: Full=bHLH transcription factor bHLH010 && PF00010:Helix-loop-helix DNA-binding domain	HLH	0.139053	0.0520641	0.137343	0.025196	0.255823	0.232236	0.270677	0.159287	0.262057	0.706132	0.467352	0.621613	0.388764	0.335757	0.198677	0.129771	0.0225783	0.0987887	0.0219952	0.138766	0.290622	0.129328	0.217163	0.389124
PRUPE_1G030500	- && Q9FIX5.1 RecName: Full=Transcription factor bHLH92; AltName: Full=Basic helix-loop-helix protein 92; Short=AtbHLH92; Short=bHLH 92; AltName: Full=Transcription factor EN 22; AltName: Full=bHLH transcription factor bHLH092 && -	HLH	0	0	0	0.113613	0	0	0.0678071	0.273619	0.0716156	0.265339	0.591542	0	0	0	0	0.0325089	0.542982	0.0742424	0	0.139048	0	0.680356	0.456971	5.6213
PRUPE_1G530800	- && Q9LS08.1 RecName: Full=Transcription factor AIG1; Short=AtAIG1; AltName: Full=Basic helix-loop-helix protein 32; Short=AtbHLH32; Short=bHLH 32; AltName: Full=Protein TARGET OF MOOPTEROS 5; AltName: Full=Transcription factor EN 54; AltName: Full=bHLH transcription factor bHLH032 && PF00010:Helix-loop-helix DNA-binding domain	HLH	0.782706	0.683804	0.858976	0.992764	0.698172	0.871476	0.550186	0.0853901	0.178796	0.662447	0.59997	0.979704	1.24432	0.584974	0.326176	0.730459	0.211815	0.370709	0.536496	0.694299	0.454405	0.404425	0.325965	0.121684
PRUPE_1G263800	- && Q0JXE7.1 RecName: Full=Transcription factor BPE; AltName: Full=Basic helix-loop-helix protein 31; Short=AtbHLH31; Short=bHLH 31; AltName: Full=Protein BIG PETAL; AltName: Full=Transcription factor EN 88; AltName: Full=bHLH transcription factor bHLH031 && PF00010:Helix-loop-helix DNA-binding domain	HLH	0.961751	0.642334	1.00127	0.960817	0.652104	0.473585	0.278287	0.612525	0.667995	0.282851	0.220705	0.2231	0.564275	0.995244	0.250687	0.315356	0.07597	0.193899	0.0986775	0.259395	0.108652	0.169227	0.0730697	0
PRUPE_6G211900	- && Q9T072.2 RecName: Full=Transcription factor bHLH25; AltName: Full=Basic helix-loop-helix protein 25; Short=AtbHLH25; Short=bHLH 25; AltName: Full=Transcription factor EN 29; AltName: Full=bHLH transcription factor bHLH025 && PF00010:Helix-loop-helix DNA-binding domain	HLH	0.0242948	0.0818678	0.0959841	0	0.0731394	0	0	0	0	0	0	0	0.287675	0.201127	0.156205	0.0906925	0.0236687	0.0776698	0.0691723	0.0727338	0.0253882	0	0	0
PRUPE_5G200100	- && Q570R7.2 RecName: Full=Transcription factor PIF7; AltName: Full=Basic helix-loop-helix protein 72; Short=AtbHLH72; Short=bHLH 72; AltName: Full=Phytochrome-interacting factor 7; AltName: Full=Transcription factor EN 109; AltName: Full=bHLH transcription factor bHLH072 && PF00010:Helix-loop-helix DNA-binding domain	HLH	0.0576525	0	0	1.09687	1.12816	2.67852	0.813628	0.396248	0.622271	0.345047	0.0305949	1.17523	0	0	0	0	0	0	1.25847	0.862998	0.572346	0.536203	0.70229	0.564667
PRUPE_5G130400	- && O49687.1 RecName: Full=Transcription factor MYC4; Short=AtMYC4; AltName: Full=Basic helix-loop-helix protein 4; Short=AtbHLH4; Short=bHLH 4; AltName: Full=Transcription factor EN 37; AltName: Full=bHLH transcription factor bHLH004 && PF14215:bHLH-MYC and R2R3-MYB transcription factors N-terminal|PF00010:Helix-loop-helix DNA-binding domain	HLH	0.225503	0.17536	0.239863	0.169728	0.243699	0.189626	0	0	0	0	0.0184107	0	0.496381	0.430812	0.464706	0.0809426	0.135195	0.0739412	0	0.0865527	0	0	0.0162542	0
PRUPE_2G198800	- && Q700E4.1 RecName: Full=Transcription factor bHLH67; AltName: Full=Basic helix-loop-helix protein 67; Short=AtbHLH67; Short=bHLH 67; AltName: Full=Transcription factor EN 11; AltName: Full=bHLH transcription factor bHLH067 && PF00010:Helix-loop-helix DNA-binding domain	HLH	0.182796	0.328521	0.379149	0.119239	0.110061	0.0666089	0.0177912	0.017948	0.037581	0	0	0.0588351	0.414859	0.548568	0.587645	0.0170594	0.0178084	0.116878	0	0	0.0573065	0	0	0.017051
PRUPE_7G071500	- && Q66GR3.1 RecName: Full=Transcription factor bHLH130; AltName: Full=Basic helix-loop-helix protein 130; Short=AtbHLH130; Short=bHLH 130; AltName: Full=Transcription factor EN 69; AltName: Full=bHLH transcription factor bHLH130 && PF00010:Helix-loop-helix DNA-binding domain	HLH	0.352	0.212899	0.240695	0.147187	0.0543432	0.172665	0.0263535	0.159515	0.0556675	0.235714	0.172429	0.290502	0.42749	0.252179	0.261138	0.126347	0.0527581	0	0.0256978	0.0810627	0.0565908	0.201465	0.177604	0
PRUPE_4G030600	- && O81900.1 RecName: Full=Transcription factor DYT1; AltName: Full=Basic helix-loop-helix protein 22; Short=AtbHLH22; Short=bHLH 22; AltName: Full=Protein DYSFUNCTIONAL TAPETUM 1; AltName: Full=Transcription factor EN 49; AltName: Full=bHLH transcription factor bHLH022 && PF00010:Helix-loop-helix DNA-binding domain	HLH	0.0469878	0.211117	0	0.102168	0.282913	0.256829	0.137198	0.369085	0.338108	0.153392	0.598449	0.756182	0.185461	0.145873	0.100703	0.0877027	0.503545	0	0.222973	0.328234	0.0982048	0	0.220146	0.0438299
PRUPE_4G048500	- && - && -	HLH	0.176066	0.0282524	0.0248429	0.21876	0.100961	0.0458263	0.269284	0.123481	0.206843	0.35581	0.266955	0.0269853	0.0496381	0	0	0	0	0.0536074	0	0.0502006	0.0788527	0.0467864	0.0707057	0.0938476
PRUPE_7G207500	- && Q9LTS4.1 RecName: Full=Putative transcription factor bHLH041; AltName: Full=Basic helix-loop-helix protein 41; Short=AtbHLH41; Short=bHLH 41; AltName: Full=Transcription factor EN 51; AltName: Full=bHLH transcription factor bHLH041 && PF00010:Helix-loop-helix DNA-binding domain	HLH	0	0	0	0	0	0	0	0.0166161	0	0	0	0	0	0	0	0	0.0329738	0	0	0.0168881	0.0176846	0.519403	0.459867	0.284143
PRUPE_5G175200	- && - && PF00010:Helix-loop-helix DNA-binding domain	HLH	0.183471	0	0	0	0	0	0	0	0	0	0.129818	0	0.0603467	0	0	0	0.357485	0.58655	0	0.0610305	0.383455	0.853196	0.630368	0.17114
PRUPE_7G040500	- && Q9M1K1.1 RecName: Full=Transcription factor ORG2; AltName: Full=Basic helix-loop-helix protein 38; Short=AtbHLH38; Short=bHLH 38; AltName: Full=OBP3-responsive gene 2; AltName: Full=Transcription factor EN 8; AltName: Full=bHLH transcription factor bHLH038 && PF00010:Helix-loop-helix DNA-binding domain	HLH	0	0	0	0	0	0	0	0	0	0	0	0	0	0	0	0	0	0	0	0	0	0	0	0
PRUPE_1G432900	- && Q9FXA3.2 RecName: Full=Transcription factor bHLH95; AltName: Full=Basic helix-loop-helix protein 95; Short=AtbHLH95; Short=bHLH 95; AltName: Full=Protein RETARDED GROWTH OF EMBRYO 1; AltName: Full=Transcription factor EN 21; AltName: Full=bHLH transcription factor bHLH095 && PF00010:Helix-loop-helix DNA-binding domain	HLH	0.176447	0.0396389	0.0697106	0	0.0708255	0.0642955	0.0343466	0.138597	0.0362757	0.0384009	0	0.0378611	0.139287	0.109555	0.0756314	0.0658675	0.103139	0.0376063	0.033492	0.0352164	0.0368775	0.131285	0.0330673	0.098753
PRUPE_3G054400	- && Q8S3D2.1 RecName: Full=Transcription factor bHLH87; AltName: Full=Basic helix-loop-helix protein 87; Short=AtbHLH87; Short=bHLH 87; AltName: Full=Transcription factor EN 121; AltName: Full=bHLH transcription factor bHLH087 && -	HLH	0	0	0.0226147	0	0	0	0	0	0	0	0	0	0.0903719	0.0236937	0.0736064	0.021368	0.0446125	0.170797	0	0.022849	0.0239267	0	0	0
PRUPE_3G131500	- && Q9FLI0.2 RecName: Full=Transcription factor bHLH120; AltName: Full=Basic helix-loop-helix protein 120; Short=AtbHLH120; Short=bHLH 120; AltName: Full=Transcription factor EN 4; AltName: Full=bHLH transcription factor bHLH120 && PF00010:Helix-loop-helix DNA-binding domain	HLH	0	0	0	0	0	0	0.193942	0.0489128	0	0	0	0	0	0	0	0	0	0	0	0	0	0.0463321	0	0
PRUPE_5G033300	- && Q9SK91.2 RecName: Full=Transcription factor bHLH94; AltName: Full=Basic helix-loop-helix protein 94; Short=AtbHLH94; Short=bHLH 94; AltName: Full=Transcription factor EN 16; AltName: Full=bHLH transcription factor bHLH094 && PF00010:Helix-loop-helix DNA-binding domain	HLH	0	0.0270206	0.0475195	0	0.0241398	0	0	0	0	0	0	0	0.0237369	0.0746802	0.0515556	0.0224499	0.0234357	0.0512701	0.0456609	0	0	0.0671197	0.0676229	0.0224389
PRUPE_2G285900	- && Q9FLI0.2 RecName: Full=Transcription factor bHLH120; AltName: Full=Basic helix-loop-helix protein 120; Short=AtbHLH120; Short=bHLH 120; AltName: Full=Transcription factor EN 4; AltName: Full=bHLH transcription factor bHLH120 && PF00010:Helix-loop-helix DNA-binding domain	HLH	0.030966	0.104348	0.0305851	0.0336656	0.093223	0.112837	0	0.0304044	0.127326	0.0673927	0.0328659	0	0.0916672	0.0320444	0.0331829	0	0.0301679	0.0329991	0	0.030902	0.0323596	0	0	0
PRUPE_6G212000	- && Q9T072.2 RecName: Full=Transcription factor bHLH25; AltName: Full=Basic helix-loop-helix protein 25; Short=AtbHLH25; Short=bHLH 25; AltName: Full=Transcription factor EN 29; AltName: Full=bHLH transcription factor bHLH025 && PF00010:Helix-loop-helix DNA-binding domain	HLH	0	0	0	0.0281737	0.0260051	0	0	0	0	0.112798	0	0	0.0511423	0	0.0833091	0	0	0	0	0.0517218	0	0	0	0.0483457
PRUPE_5G087900	- && Q9LUK7.1 RecName: Full=Transcription factor bHLH28; AltName: Full=Basic helix-loop-helix protein 28; Short=AtbHLH28; Short=bHLH 28; AltName: Full=Transcription factor EN 40; AltName: Full=bHLH transcription factor bHLH028 && PF00010:Helix-loop-helix DNA-binding domain|PF14215:bHLH-MYC and R2R3-MYB transcription factors N-terminal	HLH	0	0.0177995	0.062606	0	0.0159018	0	0	0	0.0162893	0	0	0.0170012	0.0312729	0	0	0.0147887	0	0	0.0300786	0	0	0	0	0
PRUPE_2G136300	- && Q8GZ38.1 RecName: Full=Transcription factor UNE10; AltName: Full=Basic helix-loop-helix protein 16; Short=AtbHLH16; Short=bHLH 16; AltName: Full=Protein UNFERTILIZED EMBRYO SAC 10; AltName: Full=Transcription factor EN 108; AltName: Full=bHLH transcription factor bHLH016 && PF00010:Helix-loop-helix DNA-binding domain	HLH	0	0.0301596	0.0265199	0	0	0	0	0	0	0	0	0	0	0	0.0575447	0.0501158	0	0.028613	0	0.0267946	0	0	0	0.150274
PRUPE_6G194400	- && Q9SK91.2 RecName: Full=Transcription factor bHLH94; AltName: Full=Basic helix-loop-helix protein 94; Short=AtbHLH94; Short=bHLH 94; AltName: Full=Transcription factor EN 16; AltName: Full=bHLH transcription factor bHLH094 && PF00010:Helix-loop-helix DNA-binding domain	HLH	0.0752356	0.0281696	0.148621	0	0	0	0.0244086	0.0246237	0	0	0	0	0	0	0	0.0234045	0.122161	0.0801753	0	0	0.0524143	0	0	0
PRUPE_1G434000	- && Q9SND4.1 RecName: Full=Transcription factor HEC2; AltName: Full=Basic helix-loop-helix protein 37; Short=AtbHLH37; Short=bHLH 37; AltName: Full=Protein HECATE 2; AltName: Full=Transcription factor EN 117; AltName: Full=bHLH transcription factor bHLH037 && -	HLH	0.145873	0	0.0360196	0.0396474	0.0365957	0.132886	0	0.10742	0.187437	0.0396836	0	0	0.0719699	0	0	0.0340339	0	0	0	0	0	0.0339176	0	0
PRUPE_1G252600	- && Q0WNR2.1 RecName: Full=Transcription factor bHLH90; AltName: Full=Basic helix-loop-helix protein 90; Short=AtbHLH90; Short=bHLH 90; AltName: Full=Transcription factor EN 50; AltName: Full=bHLH transcription factor bHLH090 && PF14215:bHLH-MYC and R2R3-MYB transcription factors N-terminal	HLH	0.164282	0.12302	0.0540871	0.0297673	0.0549521	0.0498856	0.0266489	0.0537675	0.0562913	0	0	0.0293757	0.0270175	0	0	0	0	0	0	0	0	0	0	0
PRUPE_1G217700	- && Q93W88.1 RecName: Full=Transcription factor bHLH137; AltName: Full=Basic helix-loop-helix protein 137; Short=AtbHLH137; Short=bHLH 137; AltName: Full=Transcription factor EN 89; AltName: Full=bHLH transcription factor bHLH137 && PF00010:Helix-loop-helix DNA-binding domain	HLH	0.0325575	0	0	0	0	0.0296591	0.0950634	0	0.0669352	0.0354282	0	0.0349302	0	0	0	0	0	0.0693903	0	0	0	0.060561	0	0.0303695
PRUPE_5G087600	- && Q9LUK7.1 RecName: Full=Transcription factor bHLH28; AltName: Full=Basic helix-loop-helix protein 28; Short=AtbHLH28; Short=bHLH 28; AltName: Full=Transcription factor EN 40; AltName: Full=bHLH transcription factor bHLH028 && PF14215:bHLH-MYC and R2R3-MYB transcription factors N-terminal|PF00010:Helix-loop-helix DNA-binding domain	HLH	0	0.0190466	0.0334961	0	0.0170159	0	0	0	0	0	0	0	0.0167319	0.0175471	0.036341	0.0316495	0	0	0.0321859	0	0	0	0.0158889	0
PRUPE_6G281600	- && Q7XAQ6.1 RecName: Full=Transcription factor LAX PANICLE; AltName: Full=Basic helix-loop-helix protein 123; Short=OsbHLH123 && PF00010:Helix-loop-helix DNA-binding domain	HLH	0	0	0	0.397746	0	0.333282	0	0	0	0.199055	0	0	0	0	0	0.0853577	0	0	0	0	0	0.170132	0	0
PRUPE_7G132300	- && Q9SND4.1 RecName: Full=Transcription factor HEC2; AltName: Full=Basic helix-loop-helix protein 37; Short=AtbHLH37; Short=bHLH 37; AltName: Full=Protein HECATE 2; AltName: Full=Transcription factor EN 117; AltName: Full=bHLH transcription factor bHLH037 && PF00010:Helix-loop-helix DNA-binding domain	HLH	0	0.0467437	0.123308	0	0	0	0	0	0	0	0	0	0	0	0.0891873	0	0	0	0	0	0	0	0	0
PRUPE_3G159800	- && Q9C707.1 RecName: Full=Transcription factor bHLH83; AltName: Full=Basic helix-loop-helix protein 83; Short=AtbHLH83; Short=bHLH 83; AltName: Full=Transcription factor EN 112; AltName: Full=bHLH transcription factor bHLH083 && PF00010:Helix-loop-helix DNA-binding domain	HLH	0	0	0	0	0	0	0	0	0.046146	0	0	0	0	0	0	0	0	0	0	0	0	0	0	0
PRUPE_5G130500	- && Q9LUK7.1 RecName: Full=Transcription factor bHLH28; AltName: Full=Basic helix-loop-helix protein 28; Short=AtbHLH28; Short=bHLH 28; AltName: Full=Transcription factor EN 40; AltName: Full=bHLH transcription factor bHLH028 && PF00010:Helix-loop-helix DNA-binding domain|PF14215:bHLH-MYC and R2R3-MYB transcription factors N-terminal	HLH	0	0	0.0265061	0	0	0	0	0	0	0	0	0	0	0.0277707	0	0	0	0	0	0	0	0.0499185	0	0
PRUPE_5G086600	- && Q9FLI0.2 RecName: Full=Transcription factor bHLH120; AltName: Full=Basic helix-loop-helix protein 120; Short=AtbHLH120; Short=bHLH 120; AltName: Full=Transcription factor EN 4; AltName: Full=bHLH transcription factor bHLH120 && PF00010:Helix-loop-helix DNA-binding domain	HLH	0	0.10999	0	0	0	0	0	0	0	0.106555	0	0	0	0	0	0	0	0	0	0	0	0	0	0
PRUPE_8G166800	- && Q9ZVX2.2 RecName: Full=Transcription factor ABORTED MICROSPORES; AltName: Full=Basic helix-loop-helix protein 21; Short=AtbHLH21; Short=bHLH 21; AltName: Full=Transcription factor EN 48; AltName: Full=bHLH transcription factor bHLH021 && PF14215:bHLH-MYC and R2R3-MYB transcription factors N-terminal|PF00010:Helix-loop-helix DNA-binding domain	HLH	0	0	0	0	0	0	0	0	0	0	0	0	0	0.038814	0	0	0	0	0	0	0	0	0	0
PRUPE_7G039800	- && Q9M1K1.1 RecName: Full=Transcription factor ORG2; AltName: Full=Basic helix-loop-helix protein 38; Short=AtbHLH38; Short=bHLH 38; AltName: Full=OBP3-responsive gene 2; AltName: Full=Transcription factor EN 8; AltName: Full=bHLH transcription factor bHLH038 && PF00010:Helix-loop-helix DNA-binding domain	HLH	0	0	0	0	0	0	0	0	0	0	0.0541879	0.0547762	0	0	0	0	0	0	0	0	0	0	0	0
PRUPE_1G006600	- && Q56YJ8.1 RecName: Full=Transcription factor FAMA; AltName: Full=Basic helix-loop-helix protein 97; Short=AtbHLH97; Short=bHLH 97; AltName: Full=Transcription factor EN 14; AltName: Full=bHLH transcription factor bHLH097 && PF00010:Helix-loop-helix DNA-binding domain	HLH	0	0	0	0	0	0	0.0249326	0	0	0	0	0	0	0	0	0	0	0	0	0	0	0	0	0
PRUPE_8G127700	- && Q9FXA3.2 RecName: Full=Transcription factor bHLH95; AltName: Full=Basic helix-loop-helix protein 95; Short=AtbHLH95; Short=bHLH 95; AltName: Full=Protein RETARDED GROWTH OF EMBRYO 1; AltName: Full=Transcription factor EN 21; AltName: Full=bHLH transcription factor bHLH095 && PF00010:Helix-loop-helix DNA-binding domain	HLH	0	0	0	0	0	0	0	0	0	0	0	0	0	0	0	0	0	0	0	0	0	0.0503398	0	0
PRUPE_1G151800	- && Q9M8K6.1 RecName: Full=Transcription factor MUTE; AltName: Full=Basic helix-loop-helix protein 45; Short=AtbHLH45; Short=bHLH 45; AltName: Full=Transcription factor EN 20; AltName: Full=bHLH transcription factor bHLH045 && PF00010:Helix-loop-helix DNA-binding domain	HLH	0	0	0	0	0	0	0	0	0	0	0	0	0	0	0	0	0	0	0	0	0	0	0	0
PRUPE_1G213700	- && Q9M1K0.1 RecName: Full=Transcription factor ORG3; AltName: Full=Basic helix-loop-helix protein 39; Short=AtbHLH39; Short=bHLH 39; AltName: Full=OBP3-responsive gene 3; AltName: Full=Transcription factor EN 9; AltName: Full=bHLH transcription factor bHLH039 && PF00010:Helix-loop-helix DNA-binding domain	HLH	0	0	0	0	0	0	0	0	0	0	0	0	0	0	0	0	0	0	0	0	0	0	0	0
PRUPE_1G424100	- && Q84WK0.1 RecName: Full=Transcription factor bHLH85; AltName: Full=Basic helix-loop-helix protein 85; Short=AtbHLH85; Short=bHLH 85; AltName: Full=Transcription factor EN 115; AltName: Full=bHLH transcription factor bHLH085 && PF00010:Helix-loop-helix DNA-binding domain	HLH	0	0	0	0	0	0	0	0	0	0	0	0	0	0	0	0	0	0	0	0	0	0	0	0
PRUPE_6G112600	- && Q0V7X4.1 RecName: Full=Transcription factor FER-LIKE IRON DEFICIENCY-INDUCED TRANSCRIPTION FACTOR; AltName: Full=Basic helix-loop-helix protein 29; Short=AtbHLH29; Short=bHLH 29; AltName: Full=FER-LIKE REGULATOR OF IRON UPTAKE; AltName: Full=Transcription factor EN 43; AltName: Full=Transcription factor Fe-DEFICIENCY INDUCED TRANSCRIPTION FACTOR 1; AltName: Full=bHLH transcription factor bHL…	HLH	0	0	0	0	0	0	0	0	0	0	0	0	0	0	0	0	0	0	0	0	0	0	0	0
PRUPE_6G198500	- && P0CB25.1 RecName: Full=Transcription factor bHLH131; AltName: Full=Basic helix-loop-helix protein 131; Short=AtbHLH131; Short=bHLH 131; AltName: Full=bHLH transcription factor bHLH131 && PF00010:Helix-loop-helix DNA-binding domain	HLH	0	0	0	0	0	0	0	0	0	0	0	0	0	0	0	0	0	0	0	0	0	0	0	0
PRUPE_2G286000	- && Q9FLI0.2 RecName: Full=Transcription factor bHLH120; AltName: Full=Basic helix-loop-helix protein 120; Short=AtbHLH120; Short=bHLH 120; AltName: Full=Transcription factor EN 4; AltName: Full=bHLH transcription factor bHLH120 && PF00010:Helix-loop-helix DNA-binding domain	HLH	0	0	0	0	0	0	0	0	0	0	0	0	0	0	0	0	0	0	0	0	0	0	0	0
PRUPE_2G307300	- && Q700C7.1 RecName: Full=Transcription factor SPEECHLESS; AltName: Full=Basic helix-loop-helix protein 98; Short=AtbHLH98; Short=bHLH 98; AltName: Full=Transcription factor EN 19; AltName: Full=bHLH transcription factor bHLH098 && PF00010:Helix-loop-helix DNA-binding domain	HLH	0	0	0	0	0	0	0	0	0	0	0	0	0	0	0	0	0	0	0	0	0	0	0	0
PRUPE_4G100400	- && Q9SA82.1 RecName: Full=Transcription factor bHLH52; AltName: Full=Basic helix-loop-helix protein 52; Short=AtbHLH52; Short=bHLH 52; AltName: Full=Transcription factor EN 124; AltName: Full=bHLH transcription factor bHLH052 && PF00010:Helix-loop-helix DNA-binding domain	HLH	0	0	0	0	0	0	0	0	0	0	0	0	0	0	0	0	0	0	0	0	0	0	0	0
PRUPE_8G143500	- && Q7XHI9.1 RecName: Full=Transcription factor bHLH84; AltName: Full=Basic helix-loop-helix protein 84; Short=AtbHLH84; Short=bHLH 84; AltName: Full=bHLH transcription factor bHLH084 && PF00010:Helix-loop-helix DNA-binding domain	HLH	0	0	0	0	0	0	0	0	0	0	0	0	0	0	0	0	0	0	0	0	0	0	0	0
PRUPE_8G143600	- && Q7XHI9.1 RecName: Full=Transcription factor bHLH84; AltName: Full=Basic helix-loop-helix protein 84; Short=AtbHLH84; Short=bHLH 84; AltName: Full=bHLH transcription factor bHLH084 && PF00010:Helix-loop-helix DNA-binding domain	HLH	0	0	0	0	0	0	0	0	0	0	0	0	0	0	0	0	0	0	0	0	0	0	0	0
PRUPE_8G166900	- && Q9ZVX2.2 RecName: Full=Transcription factor ABORTED MICROSPORES; AltName: Full=Basic helix-loop-helix protein 21; Short=AtbHLH21; Short=bHLH 21; AltName: Full=Transcription factor EN 48; AltName: Full=bHLH transcription factor bHLH021 && PF14215:bHLH-MYC and R2R3-MYB transcription factors N-terminal|PF00010:Helix-loop-helix DNA-binding domain	HLH	0	0	0	0	0	0	0	0	0	0	0	0	0	0	0	0	0	0	0	0	0	0	0	0
PRUPE_7G039900	- && Q9M1K1.1 RecName: Full=Transcription factor ORG2; AltName: Full=Basic helix-loop-helix protein 38; Short=AtbHLH38; Short=bHLH 38; AltName: Full=OBP3-responsive gene 2; AltName: Full=Transcription factor EN 8; AltName: Full=bHLH transcription factor bHLH038 && PF00010:Helix-loop-helix DNA-binding domain	HLH	0	0	0	0	0	0	0	0	0	0	0	0	0	0	0	0	0	0	0	0	0	0	0	0
PRUPE_7G040100	- && Q9M1K1.1 RecName: Full=Transcription factor ORG2; AltName: Full=Basic helix-loop-helix protein 38; Short=AtbHLH38; Short=bHLH 38; AltName: Full=OBP3-responsive gene 2; AltName: Full=Transcription factor EN 8; AltName: Full=bHLH transcription factor bHLH038 && PF00010:Helix-loop-helix DNA-binding domain	HLH	0	0	0	0	0	0	0	0	0	0	0	0	0	0	0	0	0	0	0	0	0	0	0	0
PRUPE_7G040300	- && Q9M1K1.1 RecName: Full=Transcription factor ORG2; AltName: Full=Basic helix-loop-helix protein 38; Short=AtbHLH38; Short=bHLH 38; AltName: Full=OBP3-responsive gene 2; AltName: Full=Transcription factor EN 8; AltName: Full=bHLH transcription factor bHLH038 && PF00010:Helix-loop-helix DNA-binding domain	HLH	0	0	0	0	0	0	0	0	0	0	0	0	0	0	0	0	0	0	0	0	0	0	0	0
PRUPE_8G049100	- && - && PF00400:WD domain, G-beta repeat	WD40	82.668	82.722	83.1209	85.9628	89.7175	77.0954	92.9017	91.9009	93.795	100.909	104.653	100.913	86.5784	93.9042	84.2373	89.2191	50.4232	91.0365	100.566	105.568	102.772	100.666	100.66	105.264
PRUPE_5G230000	- && Q39836.1 RecName: Full=Guanine nucleotide-binding protein subunit beta-like protein && PF00400:WD domain, G-beta repeat	WD40	117.96	114.801	127.856	155.281	155.018	159.902	160.314	159.584	155.959	173.371	175.808	183.707	200.244	172.044	192.083	167.435	47.7686	170.946	153.218	162.196	158.713	247.355	237.092	226.261
PRUPE_2G129000	- && Q9SZA4.1 RecName: Full=Cell division cycle 20.1, cofactor of APC complex; Short=AtCDC20.1 && -	WD40	6.95314	7.226	9.98753	8.6063	13.9549	7.29918	20.4334	26.0222	32.6884	49.7986	50.7792	25.4173	10.8902	14.849	8.70993	164.256	260.656	251.374	69.0976	43.5162	41.5835	64.131	128.7	72.7995
PRUPE_8G049600	- && Q652L2.1 RecName: Full=Protein HIRA; AltName: Full=Histone regulator protein && PF07569:TUP1-like enhancer of split|PF00400:WD domain, G-beta repeat	WD40	16.0892	14.8421	15.2486	15.4165	15.1753	13.443	15.8343	14.7568	16.9339	16.6108	17.6947	16.1712	17.8086	18.6826	17.3805	16.5191	15.7772	16.7889	15.7932	15.8209	16.9298	16.8027	15.9763	17.9158
PRUPE_1G047500	- && Q9AV81.1 RecName: Full=Pre-mRNA-processing factor 19; AltName: Full=Plant U-box protein 72; Short=OsPUB72; AltName: Full=U-box domain-containing protein 72 && PF00400:WD domain, G-beta repeat|PF08606:Prp19/Pso4-like	WD40	56.9607	59.4054	57.9845	63.5346	57.6223	57.6333	65.0919	64.3085	67.7009	60.3734	65.4999	61.1118	54.3875	54.6283	57.7124	71.1496	70.9427	69.4089	58.4552	59.3838	61.2219	65.5164	61.9176	64.0802
PRUPE_6G161500	- && Q5BLX8.1 RecName: Full=WD repeat domain-containing protein 83; AltName: Full=Mitogen-activated protein kinase organizer 1; Short=MAPK organizer 1 && -	WD40	32.883	39.1166	34.691	21.9174	21.669	20.0521	22.848	23.284	23.4865	32.8574	29.068	26.2113	146.499	149.835	151.958	68.1771	56.3313	64.6097	98.897	93.9744	95.5981	100.611	102.792	99.2627
PRUPE_8G098100	- && P93397.1 RecName: Full=Guanine nucleotide-binding protein subunit beta-1 && -	WD40	69.7025	66.2555	66.4628	57.2142	49.4823	49.889	47.1122	49.3575	46.9407	47.394	48.757	42.3462	74.4046	71.7895	75.133	58.0921	35.1413	58.5936	39.1504	37.364	36.1762	38.9527	33.9538	40.3966
PRUPE_3G179200	- && Q5SP67.1 RecName: Full=WD repeat-containing protein 26 && PF00400:WD domain, G-beta repeat	WD40	30.9363	31.14	31.3812	29.1373	29.0346	27.1846	35.3689	33.2614	33.771	34.0716	35.1436	34.814	22.5784	24.3196	23.4697	23.4789	29.6195	24	24.0273	23.7833	24.2878	24.1224	24.1277	24.704
PRUPE_7G237000	- && Q9Y3F4.1 RecName: Full=Serine-threonine kinase receptor-associated protein; AltName: Full=MAP activator with WD repeats; AltName: Full=UNR-interacting protein; AltName: Full=WD-40 repeat protein PT-WD && PF00400:WD domain, G-beta repeat	WD40	40.5615	42.5737	39.399	53.1058	46.7709	49.7519	60.7562	61.6215	60.9171	71.4917	74.1567	71.6882	33.3672	34.9639	34.4362	44.4895	67.6328	48.266	44.5794	45.2545	44.9318	58.7349	55.2407	59.7952
PRUPE_7G235500	- && Q9FUY2.2 RecName: Full=Transcriptional corepressor LEUNIG; AltName: Full=Protein ROTUNDA2 && PF00400:WD domain, G-beta repeat|PF08513:LisH	WD40	30.6072	29.8055	27.8818	25.2887	26.4153	28.5799	28.7274	25.1421	25.8366	27.5629	26.2958	28.1891	27.2764	29.583	28.3473	24.034	30.5166	23.9028	26.2811	26.3663	26.7248	22.74	21.6283	23.0347
PRUPE_1G468400	- && Q9FUY2.2 RecName: Full=Transcriptional corepressor LEUNIG; AltName: Full=Protein ROTUNDA2 && PF08513:LisH	WD40	20.1835	20.2792	21.3142	18.1616	18.9482	20.3052	15.9826	17.5291	17.4276	14.6764	15.5704	13.8482	23.0098	26.2366	23.3653	17.5776	18.8796	16.6548	16.573	16.0686	15.8745	15.746	14.5781	15.5826
PRUPE_1G196200	- && Q9SZA4.1 RecName: Full=Cell division cycle 20.1, cofactor of APC complex; Short=AtCDC20.1 && -	WD40	3.90734	3.2073	3.60482	5.08824	9.24238	2.75763	5.20295	7.82052	9.29105	20.1379	18.6618	22.665	3.64373	4.26558	3.05978	91.1831	100.416	140.817	15.6076	7.45573	13.2816	16.0937	45.4445	17.8432
PRUPE_8G271800	- && Q8WWQ0.2 RecName: Full=PH-interacting protein; Short=PHIP; AltName: Full=IRS-1 PH domain-binding protein; AltName: Full=WD repeat-containing protein 11 && PF00400:WD domain, G-beta repeat	WD40	6.95262	7.17805	8.08874	6.63512	7.41574	6.69787	7.11951	6.9492	7.83404	7.06942	7.53168	6.54113	7.95769	8.99828	8.26701	9.32762	11.3073	8.78041	8.09843	8.72111	9.57637	8.27903	7.87868	8.84525
PRUPE_1G340200	- && Q38884.2 RecName: Full=Eukaryotic translation initiation factor 3 subunit I; Short=eIF3i; AltName: Full=Eukaryotic translation initiation factor 3 subunit 2; AltName: Full=TGF-beta receptor-interacting protein 1; Short=TRIP-1; AltName: Full=eIF-3-beta; AltName: Full=eIF3 p36 && PF00400:WD domain, G-beta repeat	WD40	31.8344	32.1857	31.4728	39.7139	39.1495	44.7837	45.1641	45.1756	39.9479	45.9138	46.454	50.533	36.1051	33.9461	36.5478	33.356	15.6103	34.6347	33.3465	32.615	35.2295	44.5669	46.831	43.3134
PRUPE_1G527400	- && O94527.1 RecName: Full=WD repeat protein iqw1 && -	WD40	18.6634	16.8925	17.1381	14.7179	16.1772	15.6836	15.4006	15.0583	15.8763	13.7012	14.4257	13.9874	21.4721	21.2726	19.0574	16.2059	24.4539	17.2225	14.4654	13.4017	14.0621	13.1066	15.8788	13.246
PRUPE_1G547900	- && Q8W117.1 RecName: Full=Suppressor of mec-8 and unc-52 protein homolog 1; Short=AtSMU-1; AltName: Full=RNA splicing protein SMU1; AltName: Full=WD40 repeat-containing protein SMU1 && PF00400:WD domain, G-beta repeat	WD40	28.2588	25.7833	22.5028	30.3237	29.8049	25.0305	42.1123	40.6353	41.437	42.7473	42.6798	40.6253	24.242	24.8413	23.471	33.3991	34.3178	33.3965	29.8355	28.7858	28.432	32.7166	31.0836	30.7377
PRUPE_2G110700	- && O22466.1 RecName: Full=WD-40 repeat-containing protein MSI1 && PF12265:Histone-binding protein RBBP4 or subunit C of CAF1 complex|PF00400:WD domain, G-beta repeat	WD40	32.1331	32.6497	29.7487	33.235	32.2756	35.8444	37.5647	34.5312	30.0649	32.2187	32.9561	36.2485	33.9615	30.1726	32.4686	38.6564	36.8396	39.6563	41.1089	35.6662	39.0134	39.3351	38.3062	37.4038
PRUPE_7G067800	- && Q54D08.1 RecName: Full=Protein LST8 homolog; AltName: Full=Lethal with sec thirteen 8 protein && PF00400:WD domain, G-beta repeat	WD40	23.7684	23.6174	22.8973	25.2289	23.287	25.8164	33.5367	30.6562	29.7097	30.5319	31.2473	33.1206	18.9895	15.3544	18.6127	25.8351	21.7628	28.1766	30.1883	29.6374	24.6421	30.652	29.3004	29.5613
PRUPE_7G110600	- && O80990.2 RecName: Full=Protein CIA1; AltName: Full=Cytosolic iron-sulfur protein assembly 1; AltName: Full=Protein EMBRYO DEFECTIVE 1345 && PF00400:WD domain, G-beta repeat	WD40	40.6032	39.9435	36.7403	41.7578	36.9664	44.6846	41.4307	43.725	38.6078	40.0856	45.9442	39.7681	29.4997	27.7178	29.7552	27.9919	32.3153	31.6143	29.5229	31.0103	30.1804	34.3831	32.8919	31.0326
PRUPE_6G180900	- && Q9SZQ5.1 RecName: Full=WD repeat-containing protein VIP3; AltName: Full=Protein BOUQUET-1; Short=boq-1; AltName: Full=Protein SKI8 homolog; AltName: Full=Protein VERNALIZATION INDEPENDENCE 3; AltName: Full=Protein ZWERGERL; Short=zwg && PF03108:MuDR family transposase|PF00400:WD domain, G-beta repeat|PF10551:MULE transposase domain	WD40	5.44549	5.77801	5.31166	5.53223	5.12493	5.44838	6.67742	6.37379	6.89435	7.41876	7.42532	7.26167	5.91978	6.41832	6.01995	6.15008	3.05121	5.98662	5.83971	6.32458	6.2564	6.59262	5.70224	6.42258
PRUPE_1G134100	- && Q42384.1 RecName: Full=Protein pleiotropic regulatory locus 1; Short=Protein PRL1; AltName: Full=MOS4-associated complex protein 2; Short=MAC protein 2 && PF00400:WD domain, G-beta repeat	WD40	27.0083	28.4734	27.7603	17.6788	21.339	20.8133	19.2555	18.0466	19.1036	18.3616	17.2318	19.6646	34.3836	33.9719	33.1545	26.754	23.9247	30.0057	23.8157	25.5259	22.7818	25.6417	23.6094	22.1929
PRUPE_1G352400	- && Q8H0T9.3 RecName: Full=Katanin p80 WD40 repeat-containing subunit B1 homolog && PF00400:WD domain, G-beta repeat|PF13925:con80 domain of Katanin	WD40	11.8051	12.4313	11.9284	10.7233	10.4695	10.707	8.90705	9.68458	9.02146	8.64848	9.53442	9.36017	13.3091	14.7345	15.2995	11.3553	9.77318	11.2145	12.85	12.6849	13.1885	15.3375	15.1614	13.994
PRUPE_1G254100	- && Q9DC48.1 RecName: Full=Pre-mRNA-processing factor 17; AltName: Full=Cell division cycle 40 homolog; AltName: Full=PRP17 homolog && -	WD40	16.5004	16.9823	17.489	18.5523	16.4995	15.6518	15.8512	14.539	16.9216	18.0399	18.5866	16.9096	23.6354	23.4177	22.1437	18.1228	33.1928	18.4131	16.5833	16.9128	16.9786	17.3913	16.9565	18.8944
PRUPE_7G053600	- && F4IH25.1 RecName: Full=Ribosome biogenesis protein BOP1 homolog; AltName: Full=Pescadillo-interacting protein 1; Short=AtPEIP1; AltName: Full=Protein BLOCK OF CELL PROLIFERATION 1 && PF08145:BOP1NT (NUC169) domain|PF00400:WD domain, G-beta repeat	WD40	15.4544	14.2464	15.0964	13.4192	14.246	17.6254	16.9611	19.4142	18.0535	17.1501	18.4778	15.2856	18.4707	17.101	16.7065	12.7092	19.0147	13.9145	11.6661	11.0112	10.429	17.8365	17.2055	15.9541
PRUPE_5G126700	- && Q498F0.1 RecName: Full=WD repeat-containing protein 44 && -	WD40	14.3652	14.0484	13.1543	11.9777	10.7894	10.6679	12.7757	11.4257	12.2804	14.3319	13.5873	13.0702	10.2892	10.9278	10.7471	11.617	18.1044	12.5579	11.282	10.965	10.4034	9.20423	9.68784	9.14872
PRUPE_6G226500	- && Q9QXE7.2 RecName: Full=F-box-like/WD repeat-containing protein TBL1X; AltName: Full=Transducin beta-like protein 1X && PF00400:WD domain, G-beta repeat|PF08513:LisH	WD40	24.2702	22.4702	23.3422	19.3498	19.1397	20.0103	19.5179	18.8474	19.4549	19.5008	19.2284	17.7012	22.6424	23.3142	22.8027	16.2669	21.3997	18.0785	15.7749	19.0091	16.2166	15.3677	16.0802	16.3047
PRUPE_1G099100	- && Q9SZA4.1 RecName: Full=Cell division cycle 20.1, cofactor of APC complex; Short=AtCDC20.1 && -	WD40	25.8211	22.6746	22.3389	12.6462	12.6864	10.3665	6.31354	6.8186	6.2301	6.62942	8.2752	6.85797	11.1821	13.9971	10.2154	11.4154	9.57942	13.4723	8.94257	8.77298	8.01576	8.74881	9.59823	7.28755
PRUPE_4G039800	- && Q8H0T9.3 RecName: Full=Katanin p80 WD40 repeat-containing subunit B1 homolog && PF00400:WD domain, G-beta repeat|PF13925:con80 domain of Katanin	WD40	9.50646	9.40947	8.80518	7.95242	8.01498	7.08002	9.22633	9.21524	9.64778	9.01317	10.1468	8.1219	8.41194	9.75404	8.78937	10.2648	15.0908	9.14191	11.3959	9.71491	10.6509	8.76656	9.41186	8.25298
PRUPE_2G129100	- && Q9S7I8.1 RecName: Full=Cell division cycle 20.2, cofactor of APC complex; Short=AtCDC20.2 && -	WD40	8.0651	5.15434	7.2334	7.25644	9.16311	6.03814	11.5038	13.107	18.0581	23.3023	19.3828	13.029	9.46756	11.7515	8.69214	95.7713	145.675	107.778	53.1843	38.7157	29.8857	34.4444	31.3149	49.1161
PRUPE_2G145000	- && Q9Y4P3.1 RecName: Full=Transducin beta-like protein 2; AltName: Full=WS beta-transducin repeats protein; Short=WS-betaTRP; AltName: Full=Williams-Beuren syndrome chromosomal region 13 protein && -	WD40	17.121	15.5205	16.4184	15.9627	14.8656	14.4982	15.1581	13.4124	14.6888	16.0343	14.693	17.328	16.9459	18.694	16.1833	16.7857	12.5418	17.8819	19.1604	18.1322	17.1244	17.4843	16.7309	18.3183
PRUPE_2G326400	- && Q12788.2 RecName: Full=Transducin beta-like protein 3; AltName: Full=WD repeat-containing protein SAZD && PF00400:WD domain, G-beta repeat|PF08625:Utp13 specific WD40 associated domain	WD40	7.00558	7.54786	7.092	9.18793	7.50832	7.88694	8.55009	10.31	10.4673	10.4928	10.5714	8.19786	11.584	12.4114	11.6096	10.5853	9.9667	9.81862	9.51332	9.40072	9.36272	12.3959	12.087	11.4988
PRUPE_1G422900	- && Q5BIM8.1 RecName: Full=DNA excision repair protein ERCC-8 && -	WD40	21.0061	17.1678	19.3348	17.435	17.5663	15.4323	17.1474	18.2226	19.1166	14.9521	18.3394	13.813	27.0427	26.9968	25.0917	23.9955	16.6505	24.2307	33.3343	28.7767	30.3701	34.8725	31.2184	36.8712
PRUPE_4G185800	- && Q9XSC3.1 RecName: Full=WD repeat-containing protein 44; AltName: Full=Rab11-binding protein; AltName: Full=Rabphilin-11 && -	WD40	8.25755	7.27633	7.80443	8.40473	7.97212	8.08012	9.90762	9.26805	10.3617	12.1306	12.421	10.5395	9.20178	9.06077	8.8487	8.3574	8.80759	7.58595	8.79633	9.13556	8.53989	9.52059	8.73816	9.80087
PRUPE_1G428200	- && Q7SZM9.1 RecName: Full=F-box-like/WD repeat-containing protein TBL1XR1-A; AltName: Full=Nuclear receptor corepressor/HDAC3 complex subunit TBLR1-A; AltName: Full=TBL1-related protein 1-A; Short=xTBLR1; AltName: Full=Transducin beta-like 1X-related protein 1-A && PF00400:WD domain, G-beta repeat|PF08513:LisH	WD40	15.2961	14.7958	15.7774	11.987	11.9713	11.6085	11.281	12.1791	12.3327	13.8665	11.9901	13.3322	15.5616	15.3377	14.6721	10.7748	16.2005	9.70315	9.82095	10.6423	9.11372	11.1793	12.2793	11.9498
PRUPE_2G314500	- && Q9XSC3.1 RecName: Full=WD repeat-containing protein 44; AltName: Full=Rab11-binding protein; AltName: Full=Rabphilin-11 && PF00400:WD domain, G-beta repeat	WD40	5.84317	6.11744	6.40847	6.87857	7.33262	6.69046	7.48616	8.13683	8.6973	8.51832	8.11089	9.41015	6.87972	7.52302	7.37817	6.54144	5.24538	6.13426	7.08796	8.50521	8.686	8.59598	8.30006	8.14677
PRUPE_1G573700	- && Q7ZYQ6.1 RecName: Full=DDB1- and CUL4-associated factor 13; AltName: Full=WD repeat and SOF domain-containing protein 1 && PF04158:Sof1-like domain	WD40	8.00092	8.6475	8.73855	8.30404	8.0289	9.17966	9.65061	10.171	9.67473	11.0529	11.3581	11.1138	9.50571	10.9907	10.4526	10.3821	16.257	12.435	9.8504	9.03019	10.0669	12.8958	15.2398	12.5577
PRUPE_4G202200	- && Q8VZY6.1 RecName: Full=Polycomb group protein FIE2; AltName: Full=Protein FERTILIZATION-INDEPENDENT ENDOSPERM 2 && -	WD40	18.3325	17.2487	17.0046	18.5701	15.1721	20.7677	16.8551	18.3986	18.2538	20.0593	17.9854	17.5275	15.0524	13.2306	17.4702	15.6883	13.5433	16.7247	15.3122	14.7842	14.6686	15.2887	14.1672	15.2074
PRUPE_2G304700	- && Q6TEN6.2 RecName: Full=WD repeat-containing protein 91 && PF00400:WD domain, G-beta repeat	WD40	9.23105	8.97978	8.67024	8.08544	8.14474	7.98087	7.44183	7.81525	7.10785	6.59556	6.78425	6.91396	8.86813	7.78621	7.03631	7.52582	6.92302	8.20379	9.43862	8.65576	9.10044	8.68264	7.49106	7.60337
PRUPE_2G034300	- && Q6NLV4.1 RecName: Full=Flowering time control protein FY && PF00400:WD domain, G-beta repeat	WD40	8.00311	7.42751	7.5683	7.96031	7.24792	6.07553	7.89979	6.40898	7.83297	8.04479	8.29835	7.91649	6.87493	7.35672	7.69411	5.74734	4.60345	5.91253	6.27571	7.95823	7.25113	8.11645	7.35292	8.08735
PRUPE_1G352100	- && Q5SP67.1 RecName: Full=WD repeat-containing protein 26 && PF00400:WD domain, G-beta repeat	WD40	8.52938	9.12763	9.19167	7.19425	7.64483	8.21911	7.73451	7.52402	8.58352	8.35491	7.38801	8.15734	6.33807	6.69324	6.22672	5.47862	6.47592	5.22122	8.08078	6.73784	7.58638	7.33545	6.55062	7.51027
PRUPE_1G392800	- && Q6S7B0.1 RecName: Full=Transcription initiation factor TFIID subunit 5; AltName: Full=TBP-associated factor 5; Short=AtTAF5 && PF04494:WD40 associated region in TFIID subunit, NTD2 domain|PF00400:WD domain, G-beta repeat	WD40	11.3344	11.6402	12.0302	6.82629	7.45632	8.37503	6.53142	6.7833	6.45441	6.51929	5.78578	7.56649	9.05391	10.4818	10.6613	6.49781	4.76746	6.69115	7.22264	6.49932	6.05385	6.60948	7.87283	6.22612
PRUPE_2G020500	- && Q9FLX9.1 RecName: Full=Notchless protein homolog && PF08154:NLE (NUC135) domain|PF00400:WD domain, G-beta repeat	WD40	6.54188	6.09298	7.24323	11.1618	9.15796	10.901	12.349	12.8693	14.2153	14.44	15.0973	11.6394	7.83354	8.26337	7.73368	10.1464	9.09496	9.92369	10.8486	10.6637	9.17181	14.1391	13.1107	16.3305
PRUPE_3G170000	- && Q9SJW6.1 RecName: Full=Actin-related protein 2/3 complex subunit 1B; AltName: Full=Actin-related protein C1; AltName: Full=Actin-related protein C1B; AltName: Full=Arp2/3 complex 41 kDa subunit; AltName: Full=p41-ARC && -	WD40	11.5882	11.0692	11.3856	14.7148	13.1854	12.9395	14.5646	16.7536	14.3509	17.1774	19.5303	14.8149	11.5848	11.3623	11.4727	10.1903	12.1193	9.95057	14.0579	12.748	13.9532	14.4835	16.1596	15.4907
PRUPE_3G206800	- && Q38884.2 RecName: Full=Eukaryotic translation initiation factor 3 subunit I; Short=eIF3i; AltName: Full=Eukaryotic translation initiation factor 3 subunit 2; AltName: Full=TGF-beta receptor-interacting protein 1; Short=TRIP-1; AltName: Full=eIF-3-beta; AltName: Full=eIF3 p36 && -	WD40	38.5986	39.7863	40.3496	24.8766	25.7451	18.634	14.6783	14.8077	14.196	10.8149	13.3694	13.2046	49.7756	55.908	49.4732	21.7319	12.0467	28.325	19.6873	20.1243	20.1074	12.3067	11.1537	11.6961
PRUPE_1G071000	- && Q96DI7.1 RecName: Full=U5 small nuclear ribonucleoprotein 40 kDa protein; Short=U5 snRNP 40 kDa protein; Short=U5-40K; AltName: Full=38 kDa-splicing factor; AltName: Full=Prp8-binding protein; Short=hPRP8BP; AltName: Full=U5 snRNP-specific 40 kDa protein; AltName: Full=WD repeat-containing protein 57 && -	WD40	4.70523	5.0342	4.76419	5.52981	4.86677	5.3759	6.44717	6.02652	5.80951	7.3083	7.72802	7.19148	4.82446	4.82829	4.67589	4.83272	4.23825	4.03374	6.32417	5.53492	5.72732	7.60326	7.53711	8.01791
PRUPE_7G125100	- && Q8BHB4.1 RecName: Full=WD repeat-containing protein 3 && PF04003:Dip2/Utp12 Family|PF00400:WD domain, G-beta repeat	WD40	5.24887	5.19234	5.33159	4.71756	5.22234	5.25704	7.15501	7.13023	7.31163	6.3445	6.06153	6.06334	6.5183	6.51182	6.88698	5.9283	9.29744	5.13266	5.33534	5.81836	5.51625	8.14091	7.7129	7.71972
PRUPE_3G049900	- && O22607.3 RecName: Full=WD-40 repeat-containing protein MSI4; AltName: Full=Altered cold-responsive gene 1 protein && PF12265:Histone-binding protein RBBP4 or subunit C of CAF1 complex	WD40	8.27331	8.47572	10.1945	10.6939	10.033	12.594	7.05559	8.28203	7.7012	8.73886	8.63791	10.9869	8.00414	8.81242	10.2229	9.93426	8.69018	8.98881	14.5785	13.3928	14.3343	19.6252	22.045	20.2862
PRUPE_7G050300	- && O22212.1 RecName: Full=U4/U6 small nuclear ribonucleoprotein PRP4-like protein; AltName: Full=Protein EMBRYO DEFECTIVE 2776; AltName: Full=Protein LACHESIS && PF08799:pre-mRNA processing factor 4 (PRP4) like	WD40	9.88055	12.0424	10.8134	8.96394	10.371	8.54572	11.6062	11.5747	12.2348	13.2481	14.344	12.9157	8.49451	9.23743	8.44597	6.12614	5.73128	5.83345	6.89825	6.95874	6.52742	7.01361	7.19389	7.20371
PRUPE_8G089300	- && Q9R037.1 RecName: Full=WD repeat-containing protein 44; AltName: Full=Rabphilin-11 && PF00400:WD domain, G-beta repeat	WD40	5.70992	6.88442	5.30338	6.23618	6.07158	7.22975	8.74395	9.02676	8.10425	7.98048	8.33979	7.6154	7.05576	6.93874	6.79231	9.58202	12.0441	9.5738	11.4348	11.5792	9.55248	14.2996	12.7379	13.5598
PRUPE_5G160700	- && Q6NNP0.1 RecName: Full=Autophagy-related protein 16 && PF08614:Autophagy protein 16 (ATG16)	WD40	7.16975	8.1821	6.6517	7.39634	7.12587	8.01305	9.18538	10.9532	8.12366	11.0673	10.4542	10.3956	6.6679	6.94536	7.70758	7.90969	8.05614	8.32398	7.47852	7.04063	7.89935	9.11833	7.36223	8.5682
PRUPE_1G369900	- && F1DLK1.1 RecName: Full=Protein DECREASED SIZE EXCLUSION LIMIT 1; Short=NbDSE1 && PF00400:WD domain, G-beta repeat	WD40	4.55298	4.37027	5.36912	4.00492	3.76588	4.09738	3.37051	4.48396	3.80092	4.11367	4.18802	3.62658	4.23399	4.36888	4.73108	5.26626	4.57005	5.27829	4.92342	4.86024	4.97414	4.72217	5.21005	5.10926
PRUPE_6G159400	- && Q9SXY1.1 RecName: Full=Chromatin assembly factor 1 subunit FAS2; Short=CAF-1 subunit FAS2; AltName: Full=CAF-1 p60 homolog; AltName: Full=Protein FASCIATA 2 && -	WD40	6.06675	6.60482	6.26869	6.49417	5.78357	7.86487	4.72374	5.40687	5.4208	5.91611	5.12641	5.83295	6.74618	7.34046	5.5259	7.8394	7.43345	7.18617	11.9363	11.2934	11.5823	13.1729	13.7527	15.1705
PRUPE_3G078900	- && Q15269.2 RecName: Full=Periodic tryptophan protein 2 homolog && PF04003:Dip2/Utp12 Family|PF00400:WD domain, G-beta repeat	WD40	4.15912	4.32011	3.946	4.86205	4.98147	5.18761	5.45538	5.97185	6.84979	5.66135	6.28128	5.86966	4.73653	4.98272	4.50479	5.05012	6.68059	4.01915	3.96143	3.89762	4.29956	6.90459	6.07633	6.91097
PRUPE_1G063600	- && O14053.1 RecName: Full=U3 small nucleolar RNA-associated protein 21 homolog; Short=U3 snoRNA-associated protein 21 && PF00400:WD domain, G-beta repeat|PF04192:Utp21 specific WD40 associated putative domain	WD40	3.66608	4.05309	4.03441	4.69181	4.11342	3.89195	4.62173	5.78203	4.86648	4.77462	4.3659	4.11908	5.09869	4.88408	5.83093	4.83571	8.16967	4.95269	3.80812	4.24904	3.81598	7.35632	5.73442	6.19315
PRUPE_8G212300	- && Q5SP67.1 RecName: Full=WD repeat-containing protein 26 && PF00400:WD domain, G-beta repeat	WD40	10.8037	9.87758	8.90615	9.01404	8.57235	10.5031	10.2977	8.74389	8.69516	9.41719	11.2888	8.566	8.67721	9.18664	9.42326	8.10253	6.63609	8.95459	8.5313	6.07323	7.55578	6.41314	6.30427	6.45802
PRUPE_8G239500	- && Q9SY00.1 RecName: Full=COMPASS-like H3K4 histone methylase component WDR5B; Short=AtWDR5B && PF00400:WD domain, G-beta repeat	WD40	13.9792	12.8144	13.2783	9.02558	11.3407	10.2463	9.90458	10.8333	8.47883	11.948	12.961	14.9405	13.6355	14.9649	13.4303	9.44717	1.56539	8.21905	8.43816	8.76571	9.79485	10.8097	9.33492	11.4909
PRUPE_3G290600	- && Q6NV31.1 RecName: Full=WD repeat-containing protein 82; AltName: Full=Protein word of mouth && PF00400:WD domain, G-beta repeat	WD40	8.71379	8.18899	8.12657	8.49213	7.21141	9.89885	10.0691	9.4761	10.2778	10.0488	9.21158	9.53506	5.92635	6.61026	7.44032	7.16017	8.82742	6.95518	8.59946	8.28004	7.69107	7.03885	8.00247	6.63854
PRUPE_5G207700	- && Q8L4J2.1 RecName: Full=Cleavage stimulation factor subunit 50; Short=AtCstF-50; Short=AtCstF50; AltName: Full=CF-1 50 kDa subunit; AltName: Full=Cleavage stimulation factor 50 kDa subunit; Short=CSTF 50 kDa subunit && -	WD40	3.60328	3.76408	4.19957	4.42667	3.54356	4.13595	3.17385	3.078	2.62984	2.43101	2.92563	2.47416	5.4222	6.89821	5.56018	3.91761	6.68733	4.30064	3.83013	3.45199	3.48303	4.12206	3.69715	3.47875
PRUPE_1G433800	- && Q9M3B4.1 RecName: Full=Protein ROOT INITIATION DEFECTIVE 3; AltName: Full=Root initiation defective 3 protein; AltName: Full=WD-40 repeat-containing protein RID3 && PF00400:WD domain, G-beta repeat	WD40	4.29741	4.20557	3.35192	3.89003	4.33095	3.93164	3.75178	4.52733	4.07626	4.69639	4.01296	4.0961	3.73089	4.10352	4.60506	3.42532	1.88669	3.43958	3.22082	3.07375	3.43074	4.59724	4.90823	4.33547
PRUPE_2G323700	- && Q9SZA4.1 RecName: Full=Cell division cycle 20.1, cofactor of APC complex; Short=AtCDC20.1 && -	WD40	5.91867	6.38643	7.6871	3.85066	4.3493	4.30917	3.5153	3.50053	2.63485	3.24562	3.26456	4.55	4.52965	5.66664	3.69556	4.17532	3.33709	3.22813	2.83073	2.88345	3.60387	3.8143	4.71628	2.65177
PRUPE_6G211800	- && Q93847.1 RecName: Full=WD repeat-containing protein wdr-5.2 && PF00400:WD domain, G-beta repeat	WD40	6.79858	5.47095	7.08245	6.80291	6.00775	5.20734	7.80209	6.47602	8.10123	8.13415	7.6824	7.47548	7.9434	9.52047	7.06782	6.84983	4.97576	6.5601	6.16341	4.59052	6.39762	8.11622	7.00438	7.47749
PRUPE_4G036600	- && Q60525.1 RecName: Full=Telomerase Cajal body protein 1; AltName: Full=Guanine nucleotide-binding protein beta 5; AltName: Full=WD repeat-containing protein 79; AltName: Full=WD repeat-containing protein WRAP53; AltName: Full=WD40 repeat-containing protein antisense to TP53 gene && -	WD40	4.62419	5.66028	5.03575	5.51071	5.53274	4.64458	3.92365	4.59853	4.90579	3.09656	3.68093	3.8481	8.42385	8.55819	8.63989	6.36262	3.78305	6.34927	5.87969	6.09367	6.56696	7.27824	5.97179	8.54387
PRUPE_3G271100	- && - && PF00400:WD domain, G-beta repeat	WD40	3.96466	5.13099	5.07931	3.49821	4.95874	4.71092	4.27817	5.16213	4.4594	4.90821	4.29938	4.65429	5.52801	4.40003	5.41836	4.69204	4.78611	5.02097	4.71704	6.22138	4.1731	4.43554	5.84173	4.77015
PRUPE_5G153000	- && Q9M3B4.1 RecName: Full=Protein ROOT INITIATION DEFECTIVE 3; AltName: Full=Root initiation defective 3 protein; AltName: Full=WD-40 repeat-containing protein RID3 && -	WD40	1.35897	1.02491	1.05463	1.81514	2.5521	2.3168	2.58864	2.15398	2.69412	3.6336	3.7501	3.33258	0.651324	0.863866	0.790538	2.37345	1.04024	1.63439	3.05855	2.8673	3.04312	3.14175	3.69285	2.988
PRUPE_4G089600	- && Q3MKM6.1 RecName: Full=U3 snoRNP-associated protein-like EMB2271; AltName: Full=Protein EMBRYO DEFECTIVE 2271; AltName: Full=Protein YAO-like && PF00400:WD domain, G-beta repeat	WD40	1.74406	2.10098	1.62275	2.00602	2.35891	3.24667	4.00996	3.79712	3.32579	4.95087	4.6679	3.66096	2.41931	3.16493	2.22103	2.73632	1.79761	2.50502	2.92664	2.90075	2.37723	6.18272	6.22907	5.54071
PRUPE_2G237500	- && Q8LPL5.1 RecName: Full=Protein FIZZY-RELATED 3; AltName: Full=Cell cycle switch protein CCS52B && -	WD40	1.14139	1.51517	1.66541	1.49471	1.63998	1.27609	1.18664	1.06975	1.11996	0.649242	1.18389	2.22649	1.30545	2.41597	2.22382	2.03357	1.0867	1.87978	0.886301	0.88016	1.08432	2.24376	3.37872	0.580735
PRUPE_6G159500	- && Q9XSC3.1 RecName: Full=WD repeat-containing protein 44; AltName: Full=Rab11-binding protein; AltName: Full=Rabphilin-11 && PF00400:WD domain, G-beta repeat	WD40	1.71717	2.23498	1.64221	0.844537	0.82056	0.993207	0.557099	0.695821	0.504334	0.459729	0.491793	0.394781	1.1834	1.18465	1.44579	0.317966	0.451421	0.450217	0.413895	0.204002	0.413008	0.65911	0.549119	0.584771
PRUPE_7G086200	- && Q9SZA4.1 RecName: Full=Cell division cycle 20.1, cofactor of APC complex; Short=AtCDC20.1 && -	WD40	0.525554	0.27963	0.382487	1.44346	1.08254	1.4111	0.861498	1.60239	0.853017	4.69554	4.84405	6.38046	0.491297	0.515233	0.563178	0.748617	1.07791	0.442153	1.52261	1.32497	1.06951	1.80083	2.66966	1.67711
PRUPE_7G089100	- && Q9S7I8.1 RecName: Full=Cell division cycle 20.2, cofactor of APC complex; Short=AtCDC20.2 && -	WD40	1.9223	2.10387	2.19076	1.33967	1.28602	1.61647	2.01487	1.01631	1.36802	1.44817	1.25554	1.48069	2.48047	2.4483	2.69374	2.06999	1.4886	1.68083	1.73084	2.45939	2.5754	2.70471	1.29321	1.47127
PRUPE_1G470800	- && Q9FUY2.2 RecName: Full=Transcriptional corepressor LEUNIG; AltName: Full=Protein ROTUNDA2 && -	WD40	0.162504	0.6845	0.521643	0.530013	0.733826	0.444112	0.237244	0.478671	0.709947	0.309457	0.431186	0.566628	1.12246	1.38735	1.43664	1.327	2.09769	0.995748	2.08207	2.06764	1.69817	1.13354	1.40852	1.25056
PRUPE_I003100	- && O35142.3 RecName: Full=Coatomer subunit beta'; AltName: Full=Beta'-coat protein; Short=Beta'-COP; AltName: Full=p102 && PF00400:WD domain, G-beta repeat	WD40	0.021751	0	0	0.094589	0.174617	0	0.0635099	0	0.111795	0.236689	0.253941	0.140017	0	0.0675256	0.0233082	0.0202991	0.275476	0	0	0.10853	0.227299	1.53746	1.50823	0.142025
PRUPE_4G049300	- && O48847.1 RecName: Full=Transcriptional corepressor LEUNIG_HOMOLOG; AltName: Full=Protein MUCILAGE-MODIFIED 1 && PF08513:LisH	WD40	0.332706	0.435999	0.894561	0.100475	0.11129	0.0505146	0.0899495	0.0362969	0.0760013	0.0804537	0.0588532	0.138815	0.273582	0.401675	0.574401	0.120749	0.162066	0.177275	0.0350845	0.0184455	0.21247	0.0343819	0.0173198	0.0172415
PRUPE_4G156700	- && Q9M3B4.1 RecName: Full=Protein ROOT INITIATION DEFECTIVE 3; AltName: Full=Root initiation defective 3 protein; AltName: Full=WD-40 repeat-containing protein RID3 && -	WD40	0.239211	0.167934	0.177201	0.130032	0.0900178	0.136197	0	0.0293591	0.0922114	0.0976134	0.15868	0.0320804	0.295052	0.0618853	0	0.111622	0.174784	0.0318645	0.0283784	0.0895185	0.124988	0.305911	0.0560371	0.0557835
PRUPE_3G072200	- && O35142.3 RecName: Full=Coatomer subunit beta'; AltName: Full=Beta'-coat protein; Short=Beta'-COP; AltName: Full=p102 && PF00400:WD domain, G-beta repeat	WD40	0	0	0	0	0.0365697	0	0.0709374	0.0357814	0	0.118966	0.0386782	0.19549	0	0	0	0.136039	0.248521	0.0388349	0	0	0.533152	1.32185	1.57079	0.373924
PRUPE_6G253900	- && Q6NVE8.1 RecName: Full=WD repeat-containing protein 44; AltName: Full=Rabphilin-11 && PF00400:WD domain, G-beta repeat	WD40	0.01405	0.0315635	0	0	0.0281983	0.0127992	0.136747	0.0689761	0	0.0764442	0.0149121	0	0	0.0581573	0.105391	0.0262244	0.0958154	0.0449175	0.0133344	0	0.0293646	0	0	0.0131058
PRUPE_I003200	- && O35142.3 RecName: Full=Coatomer subunit beta'; AltName: Full=Beta'-coat protein; Short=Beta'-COP; AltName: Full=p102 && PF00400:WD domain, G-beta repeat	WD40	0	0	0	0	0	0.0433607	0	0	0	0	0	0	0	0	0	0.0444208	0	0	0	0	0.0497401	0.531229	0.981222	0.133197
PRUPE_6G318200	- && Q39190.2 RecName: Full=Protein pleiotropic regulator PRL2 && PF00400:WD domain, G-beta repeat	WD40	0	0	0	0	0	0	0	0	0	0	0	0	0	0	0	0	0	0	0	0	0	0	0	0
