# Supplementary material for: Integrative analysis of the metabolome and transcriptome reveals the molecular mechanism of chlorogenic acid synthesis in peach fruit
Source: Front Nutr. 2022 Jul 19;9:961626. doi: 10.3389/fnut.2022.961626 (PMC9344011; doi:10.3389/fnut.2022.961626)
Supplement: Supplementary file 7 [file Table_7.XLSX]

## Sheet: Sheet1
Table S7 KEGG enrichment of genes in the pink and blue modules.
KEGGID	Description	GeneRatio	BgRatio	pvalue	padj	geneID	geneName	keggID	Count
pper00195	Photosynthesis	25/828	44/5113	7.80826e-10	9.13567e-08	PRUPE_2G193500/PRUPE_4G143700/PRUPE_7G145900/PRUPE_4G105600/PRUPE_1G239600/PRUPE_8G231600/PRUPE_4G271200/PRUPE_1G358900/PRUPE_3G179400/PRUPE_1G011500/PRUPE_4G029300/PRUPE_8G210000/PRUPE_6G361000/PRUPE_6G137400/PRUPE_1G013900/PRUPE_6G035200/PRUPE_4G088200/PRUPE_3G067400/PRUPE_4G020800/PRUPE_3G235100/PRUPE_1G497100/PRUPE_4G201300/PRUPE_4G111200/PRUPE_7G029800/PRUPE_2G104500	-/-/-/-/-/-/-/-/-/-/-/-/-/-/-/-/-/-/-/-/-/-/-/-/-	pper:18786482/pper:18778431/pper:18769641/pper:18778914/pper:18790277/pper:18766797/pper:18778880/pper:18793285/pper:18783211/pper:18791706/pper:18781364/pper:18766290/pper:18773231/pper:18775575/pper:18792990/pper:18772493/pper:18779287/pper:18784475/pper:18781308/pper:18782033/pper:18791464/pper:18780368/pper:18778196/pper:9978753/pper:9978714	25
pper00196	Photosynthesis - antenna proteins	14/828	21/5113	2.92909e-07	1.71352e-05	PRUPE_3G174600/PRUPE_3G201000/PRUPE_4G076300/PRUPE_8G001200/PRUPE_1G557800/PRUPE_6G276200/PRUPE_1G225700/PRUPE_3G004100/PRUPE_5G195100/PRUPE_3G191900/PRUPE_3G174700/PRUPE_4G076200/PRUPE_8G142700/PRUPE_2G248900	-/-/-/-/-/-/-/-/-/-/-/-/-/-	pper:18783395/pper:18784145/pper:18778652/pper:18768002/pper:18792611/pper:109949776/pper:18792445/pper:18788104/pper:18777388/pper:18784267/pper:18783507/pper:18780446/pper:18768163/pper:18787018	14
pper00710	Carbon fixation in photosynthetic organisms	22/828	66/5113	0.000439732	0.0171496	PRUPE_1G146600/PRUPE_1G322200/PRUPE_2G091600/PRUPE_6G212400/PRUPE_7G221100/PRUPE_1G541200/PRUPE_3G157200/PRUPE_1G084500/PRUPE_2G143600/PRUPE_3G315500/PRUPE_8G085100/PRUPE_2G160000/PRUPE_5G024600/PRUPE_1G243000/PRUPE_7G165400/PRUPE_8G157300/PRUPE_6G267900/PRUPE_6G232800/PRUPE_4G136700/PRUPE_2G245700/PRUPE_5G008000/PRUPE_1G445400	-/-/-/-/-/-/-/-/-/-/-/-/-/-/-/-/-/-/-/-/-/-	pper:18792472/pper:109949846/pper:18785428/pper:18773149/pper:18769323/pper:18790559/pper:18783492/pper:18793848/pper:18785217/pper:18784386/pper:18768059/pper:18787040/pper:18778041/pper:18788891/pper:18769483/pper:18768488/pper:18774825/pper:18775147/pper:18780308/pper:18785964/pper:18776538/pper:18788804	22
pper04075	Plant hormone signal transduction	62/828	261/5113	0.000753093	0.022028	PRUPE_1G027500/PRUPE_1G145400/PRUPE_1G429300/PRUPE_1G494200/PRUPE_2G058400/PRUPE_2G058500/PRUPE_6G129100/PRUPE_8G080200/PRUPE_8G080800/PRUPE_8G081100/PRUPE_8G131900/PRUPE_6G332500/PRUPE_3G074900/PRUPE_7G225600/PRUPE_6G343800/PRUPE_7G189200/PRUPE_3G115200/PRUPE_1G480700/PRUPE_2G239700/PRUPE_4G064700/PRUPE_2G185800/PRUPE_1G331500/PRUPE_8G253300/PRUPE_1G224300/PRUPE_7G236100/PRUPE_8G082100/PRUPE_1G4…	-/-/-/-/-/-/-/-/-/-/-/-/-/-/-/-/-/-/-/-/-/-/-/-/-/-/-/-/-/-/-/-/-/-/-/-/-/-/-/-/-/-/-/-/-/-/-/-/-/-/-/-/-/-/-/-/-/-/-/-/-/-	pper:18793200/pper:18791887/pper:18793946/pper:18788631/pper:18786295/pper:18786541/pper:18774208/pper:18767433/pper:18766730/pper:18767433/pper:18768580/pper:18775280/pper:18782650/pper:18769630/pper:18772877/pper:18769568/pper:18782772/pper:18790012/pper:18785365/pper:18779502/pper:18785845/pper:18791864/pper:18768495/pper:18790186/pper:18769184/pper:18768105/pper:18791667/pper:18768052/pper:18…	62
pper01200	Carbon metabolism	56/828	251/5113	0.00584122	0.123154	PRUPE_1G014000/PRUPE_1G146600/PRUPE_1G322200/PRUPE_1G356700/PRUPE_2G091200/PRUPE_2G091600/PRUPE_2G109100/PRUPE_6G212400/PRUPE_7G221100/PRUPE_5G011400/PRUPE_1G541200/PRUPE_3G157200/PRUPE_1G084500/PRUPE_7G174800/PRUPE_5G065100/PRUPE_7G218800/PRUPE_2G143600/PRUPE_7G260700/PRUPE_6G270200/PRUPE_6G364700/PRUPE_3G315500/PRUPE_8G085100/PRUPE_3G056600/PRUPE_1G412100/PRUPE_4G259200/PRUPE_3G256800/PRUPE_8G0…	-/-/-/-/-/-/-/-/-/-/-/-/-/-/-/-/-/-/-/-/-/-/-/-/-/-/-/-/-/-/-/-/-/-/-/-/-/-/-/-/-/-/-/-/-/-/-/-/-/-/-/-/-/-/-/-	pper:18793879/pper:18792472/pper:109949846/pper:18793903/pper:18770673/pper:18785428/pper:18785631/pper:18773149/pper:18769323/pper:18776773/pper:18790559/pper:18783492/pper:18793848/pper:18770920/pper:18776752/pper:18771791/pper:18785217/pper:18769767/pper:18773276/pper:18775585/pper:18784386/pper:18768059/pper:18783067/pper:18788414/pper:18781239/pper:18781625/pper:18767229/pper:18766854/pper:1…	56
pper00860	Porphyrin and chlorophyll metabolism	16/828	52/5113	0.00631561	0.123154	PRUPE_1G020600/PRUPE_3G207400/PRUPE_7G133700/PRUPE_5G194300/PRUPE_7G022500/PRUPE_5G146800/PRUPE_4G185700/PRUPE_6G357500/PRUPE_2G261500/PRUPE_1G348400/PRUPE_7G061100/PRUPE_1G495400/PRUPE_1G440300/PRUPE_2G005900/PRUPE_4G258500/PRUPE_2G064200	-/-/-/-/-/-/-/-/-/-/-/-/-/-/-/-	pper:18792394/pper:18782578/pper:18769442/pper:18776056/pper:18770050/pper:18776608/pper:18779061/pper:18775486/pper:18784779/pper:18789494/pper:18769443/pper:18790794/pper:18791836/pper:18785204/pper:18778367/pper:18786526	16
pper00630	Glyoxylate and dicarboxylate metabolism	20/828	73/5113	0.0100929	0.168696	PRUPE_1G346600/PRUPE_6G212400/PRUPE_5G011400/PRUPE_5G097700/PRUPE_3G157200/PRUPE_1G084500/PRUPE_7G174800/PRUPE_6G364700/PRUPE_1G412100/PRUPE_8G166000/PRUPE_6G209100/PRUPE_7G264000/PRUPE_4G003300/PRUPE_1G243000/PRUPE_8G157300/PRUPE_4G258800/PRUPE_4G148200/PRUPE_5G041300/PRUPE_2G150300/PRUPE_3G075000	-/-/-/-/-/-/-/-/-/-/-/-/-/-/-/-/-/-/-/-	pper:18789212/pper:18773149/pper:18776773/pper:18775685/pper:18783492/pper:18793848/pper:18770920/pper:18775585/pper:18788414/pper:18766854/pper:18774648/pper:18770318/pper:18780173/pper:18788891/pper:18768488/pper:18781078/pper:18779102/pper:18777607/pper:18785893/pper:18782619	20
pper00410	beta-Alanine metabolism	15/828	51/5113	0.0125533	0.183592	PRUPE_1G243500/PRUPE_1G255200/PRUPE_2G109100/PRUPE_5G078900/PRUPE_5G240300/PRUPE_I000100/PRUPE_5G065100/PRUPE_5G236800/PRUPE_7G067100/PRUPE_3G176700/PRUPE_4G264000/PRUPE_4G091300/PRUPE_4G279800/PRUPE_7G209800/PRUPE_1G012100	-/-/-/-/-/-/-/-/-/-/-/-/-/-/-	pper:18792067/pper:18789616/pper:18785631/pper:18777493/pper:18775971/pper:18787902/pper:18776752/pper:18777397/pper:18769254/pper:18781659/pper:18778568/pper:18780443/pper:18778473/pper:18771555/pper:18791561	15
pper00790	Folate biosynthesis	8/828	24/5113	0.0300294	0.368425	PRUPE_2G189500/PRUPE_2G214500/PRUPE_4G138400/PRUPE_4G159900/PRUPE_2G268000/PRUPE_6G193700/PRUPE_8G196500/PRUPE_2G307100	-/-/-/-/-/-/-/-	pper:18784591/pper:18784632/pper:18780634/pper:18779010/pper:18786802/pper:18774437/pper:18767934/pper:18785518	8
pper00511	Other glycan degradation	6/828	16/5113	0.0330409	0.368425	PRUPE_2G228000/PRUPE_8G137300/PRUPE_6G109300/PRUPE_2G001000/PRUPE_7G170500/PRUPE_2G285300	-/-/-/-/-/-	pper:18787548/pper:18766692/pper:18772416/pper:18786523/pper:18771787/pper:18787620	6
pper00950	Isoquinoline alkaloid biosynthesis	9/828	29/5113	0.0346382	0.368425	PRUPE_1G243500/PRUPE_5G078900/PRUPE_1G390500/PRUPE_4G041500/PRUPE_4G041700/PRUPE_4G041900/PRUPE_3G133100/PRUPE_1G012100/PRUPE_4G041800	-/-/-/-/-/-/-/-/-	pper:18792067/pper:18777493/pper:18791014/pper:18778195/pper:18781299/pper:18781410/pper:18766018/pper:18791561/pper:18781346	9
pper00330	Arginine and proline metabolism	14/828	53/5113	0.0385811	0.376166	PRUPE_1G255200/PRUPE_8G140500/PRUPE_1G390500/PRUPE_1G299500/PRUPE_8G157100/PRUPE_7G174900/PRUPE_5G187700/PRUPE_8G161600/PRUPE_2G142300/PRUPE_8G161800/PRUPE_7G045500/PRUPE_8G161700/PRUPE_4G279800/PRUPE_7G209800	-/-/-/-/-/-/-/-/-/-/-/-/-/-	pper:18789616/pper:18766950/pper:18791014/pper:18788515/pper:18766235/pper:18770273/pper:18776120/pper:18766342/pper:18787435/pper:18768316/pper:18769482/pper:18766761/pper:18778473/pper:18771555	14
pper01212	Fatty acid metabolism	17/828	71/5113	0.0574392	0.459355	PRUPE_1G131800/PRUPE_5G063800/PRUPE_6G015200/PRUPE_5G065100/PRUPE_6G270200/PRUPE_4G259200/PRUPE_3G256800/PRUPE_4G003300/PRUPE_1G557700/PRUPE_7G067100/PRUPE_3G006500/PRUPE_8G053800/PRUPE_3G065200/PRUPE_8G108600/PRUPE_8G108900/PRUPE_8G018700/PRUPE_8G108400	-/-/-/-/-/-/-/-/-/-/-/-/-/-/-/-/-	pper:18791656/pper:18775795/pper:18772294/pper:18776752/pper:18773276/pper:18781239/pper:18781625/pper:18780173/pper:18789923/pper:18769254/pper:18788054/pper:109946285/pper:18782111/pper:18767174/pper:18767174/pper:18767537/pper:18767174	17
pper00310	Lysine degradation	8/828	27/5113	0.0582826	0.459355	PRUPE_1G255200/PRUPE_7G189800/PRUPE_4G003300/PRUPE_1G458600/PRUPE_1G503800/PRUPE_8G033600/PRUPE_1G210500/PRUPE_4G279800	-/-/-/-/-/-/-/-	pper:18789616/pper:18769367/pper:18780173/pper:18791537/pper:18791679/pper:18767406/pper:18793277/pper:18778473	8
pper00360	Phenylalanine metabolism	10/828	37/5113	0.0645484	0.459355	PRUPE_1G243500/PRUPE_5G078900/PRUPE_1G390500/PRUPE_8G161600/PRUPE_8G161800/PRUPE_4G177500/PRUPE_6G284900/PRUPE_8G161700/PRUPE_3G133100/PRUPE_1G012100	-/-/-/-/-/-/-/-/-/-	pper:18792067/pper:18777493/pper:18791014/pper:18766342/pper:18768316/pper:18780452/pper:18774386/pper:18766761/pper:18766018/pper:18791561	10
pper03020	RNA polymerase	11/828	42/5113	0.0660136	0.459355	PRUPE_1G582300/PRUPE_2G192900/PRUPE_4G249600/PRUPE_7G201300/PRUPE_8G132000/PRUPE_7G175200/PRUPE_2G295500/PRUPE_8G106600/PRUPE_1G122000/PRUPE_6G147400/PRUPE_1G576300	-/-/-/-/-/-/-/-/-/-/-	pper:18790327/pper:109947695/pper:18778776/pper:18769605/pper:18766866/pper:18769771/pper:18785025/pper:18768832/pper:18788421/pper:18774111/pper:18793387	11
pper00250	Alanine, aspartate and glutamate metabolism	12/828	47/5113	0.0667438	0.459355	PRUPE_1G346600/PRUPE_1G430400/PRUPE_5G240300/PRUPE_6G054800/PRUPE_6G093800/PRUPE_1G390500/PRUPE_5G187700/PRUPE_1G243000/PRUPE_4G258800/PRUPE_5G056900/PRUPE_6G177100/PRUPE_5G015200	-/-/-/-/-/-/-/-/-/-/-/-	pper:18789212/pper:18792423/pper:18775971/pper:18774233/pper:18774420/pper:18791014/pper:18776120/pper:18788891/pper:18781078/pper:18775679/pper:18774709/pper:18777760	12
pper00061	Fatty acid biosynthesis	12/828	48/5113	0.076481	0.497127	PRUPE_6G015200/PRUPE_6G270200/PRUPE_4G259200/PRUPE_3G256800/PRUPE_1G557700/PRUPE_3G006500/PRUPE_8G053800/PRUPE_3G065200/PRUPE_8G108600/PRUPE_8G108900/PRUPE_8G018700/PRUPE_8G108400	-/-/-/-/-/-/-/-/-/-/-/-	pper:18772294/pper:18773276/pper:18781239/pper:18781625/pper:18789923/pper:18788054/pper:109946285/pper:18782111/pper:18767174/pper:18767174/pper:18767537/pper:18767174	12
pper00280	Valine, leucine and isoleucine degradation	13/828	54/5113	0.0861228	0.530335	PRUPE_1G131800/PRUPE_1G255200/PRUPE_2G109100/PRUPE_5G061300/PRUPE_8G236400/PRUPE_6G002000/PRUPE_4G003300/PRUPE_3G176700/PRUPE_3G065200/PRUPE_6G177100/PRUPE_4G091300/PRUPE_4G279800/PRUPE_8G155300	-/-/-/-/-/-/-/-/-/-/-/-/-	pper:18791656/pper:18789616/pper:18785631/pper:18775810/pper:18766581/pper:18771997/pper:18780173/pper:18781659/pper:18782111/pper:18774709/pper:18780443/pper:18778473/pper:18766367	13
pper00640	Propanoate metabolism	11/828	45/5113	0.0998057	0.557394	PRUPE_2G109100/PRUPE_I000100/PRUPE_5G065100/PRUPE_6G270200/PRUPE_4G259200/PRUPE_3G256800/PRUPE_6G002000/PRUPE_4G003300/PRUPE_7G067100/PRUPE_3G176700/PRUPE_4G091300	-/-/-/-/-/-/-/-/-/-/-	pper:18785631/pper:18787902/pper:18776752/pper:18773276/pper:18781239/pper:18781625/pper:18771997/pper:18780173/pper:18769254/pper:18781659/pper:18780443	11
pper00531	Glycosaminoglycan degradation	5/828	16/5113	0.102615	0.557394	PRUPE_2G228000/PRUPE_7G252000/PRUPE_8G269300/PRUPE_2G001000/PRUPE_1G483900	-/-/-/-/-	pper:18787548/pper:18771157/pper:18768717/pper:18786523/pper:18789359	5
pper00350	Tyrosine metabolism	13/828	56/5113	0.108457	0.557394	PRUPE_1G243500/PRUPE_1G356700/PRUPE_5G078900/PRUPE_1G390500/PRUPE_8G018600/PRUPE_4G041500/PRUPE_4G041700/PRUPE_6G284900/PRUPE_4G041900/PRUPE_1G543900/PRUPE_3G133100/PRUPE_1G012100/PRUPE_4G041800	-/-/-/-/-/-/-/-/-/-/-/-/-	pper:18792067/pper:18793903/pper:18777493/pper:18791014/pper:18766425/pper:18778195/pper:18781299/pper:18774386/pper:18781410/pper:18793263/pper:18766018/pper:18791561/pper:18781346	13
pper00071	Fatty acid degradation	12/828	51/5113	0.110868	0.557394	PRUPE_1G131800/PRUPE_1G255200/PRUPE_1G356700/PRUPE_5G065100/PRUPE_8G018600/PRUPE_4G003300/PRUPE_7G067100/PRUPE_1G543900/PRUPE_8G108600/PRUPE_4G279800/PRUPE_8G108900/PRUPE_8G108400	-/-/-/-/-/-/-/-/-/-/-/-	pper:18791656/pper:18789616/pper:18793903/pper:18776752/pper:18766425/pper:18780173/pper:18769254/pper:18793263/pper:18767174/pper:18778473/pper:18767174/pper:18767174	12
pper00760	Nicotinate and nicotinamide metabolism	7/828	26/5113	0.114337	0.557394	PRUPE_1G323900/PRUPE_7G211200/PRUPE_4G254100/PRUPE_7G082000/PRUPE_1G507200/PRUPE_2G282600/PRUPE_6G157100	-/-/-/-/-/-/-	pper:18791869/pper:18769243/pper:18779215/pper:18780348/pper:18780348/pper:18780348/pper:18780348	7
pper00770	Pantothenate and CoA biosynthesis	8/828	32/5113	0.133681	0.567658	PRUPE_5G236800/PRUPE_7G211200/PRUPE_8G257100/PRUPE_1G251800/PRUPE_5G043100/PRUPE_4G264000/PRUPE_5G158000/PRUPE_8G155300	-/-/-/-/-/-/-/-	pper:18777397/pper:18769243/pper:18768736/pper:18791286/pper:18776654/pper:18778568/pper:18776097/pper:18766367	8
pper00051	Fructose and mannose metabolism	13/828	58/5113	0.133912	0.567658	PRUPE_6G053800/PRUPE_7G218800/PRUPE_8G085100/PRUPE_3G056600/PRUPE_1G100900/PRUPE_5G179900/PRUPE_1G196700/PRUPE_3G160500/PRUPE_7G165400/PRUPE_2G192700/PRUPE_6G295800/PRUPE_6G267900/PRUPE_3G142100	-/-/-/-/-/-/-/-/-/-/-/-/-	pper:18773576/pper:18771791/pper:18768059/pper:18783067/pper:18792018/pper:18776755/pper:18792833/pper:18783524/pper:18769483/pper:18785393/pper:18773667/pper:18774825/pper:18783561	13
pper00960	Tropane, piperidine and pyridine alkaloid biosynthesis	7/828	27/5113	0.133956	0.567658	PRUPE_1G243500/PRUPE_5G078900/PRUPE_1G390500/PRUPE_2G239600/PRUPE_3G133100/PRUPE_6G069000/PRUPE_1G012100	-/-/-/-/-/-/-	pper:18792067/pper:18777493/pper:18791014/pper:18785627/pper:18766018/pper:18773390/pper:18791561	7
pper04144	Endocytosis	32/828	163/5113	0.13585	0.567658	PRUPE_6G078600/PRUPE_7G107600/PRUPE_7G107700/PRUPE_7G107900/PRUPE_7G230200/PRUPE_7G251500/PRUPE_2G252300/PRUPE_6G191600/PRUPE_7G125200/PRUPE_8G004400/PRUPE_1G416200/PRUPE_6G068000/PRUPE_7G123000/PRUPE_5G079200/PRUPE_3G102200/PRUPE_6G117500/PRUPE_2G230200/PRUPE_5G222900/PRUPE_1G181200/PRUPE_7G175400/PRUPE_3G113200/PRUPE_1G362700/PRUPE_2G048600/PRUPE_8G134100/PRUPE_1G158800/PRUPE_2G239100/PRUPE_4G0…	-/-/-/-/-/-/-/-/-/-/-/-/-/-/-/-/-/-/-/-/-/-/-/-/-/-/-/-/-/-/-/-	pper:18773339/pper:18771793/pper:18770392/pper:18770584/pper:18769848/pper:18769248/pper:18786946/pper:18774122/pper:18771021/pper:18768866/pper:18788914/pper:18773103/pper:18771047/pper:18776144/pper:18783547/pper:18773414/pper:18785166/pper:18776070/pper:18789125/pper:18770169/pper:18784018/pper:18792643/pper:18787617/pper:18767606/pper:18790203/pper:18784935/pper:18778675/pper:18782520/pper:18…	32
pper00130	Ubiquinone and other terpenoid-quinone biosynthesis	10/828	43/5113	0.146123	0.58953	PRUPE_4G276200/PRUPE_5G154100/PRUPE_2G326300/PRUPE_3G107300/PRUPE_7G129300/PRUPE_8G064500/PRUPE_1G087900/PRUPE_3G133100/PRUPE_1G251300/PRUPE_8G160600	-/-/-/-/-/-/-/-/-/-	pper:18781045/pper:18775963/pper:18786755/pper:18781615/pper:18770881/pper:18768593/pper:18792923/pper:18766018/pper:18793800/pper:18767376	10
pper00906	Carotenoid biosynthesis	9/828	39/5113	0.168466	0.642956	PRUPE_1G435300/PRUPE_2G029900/PRUPE_7G089400/PRUPE_4G150100/PRUPE_7G133100/PRUPE_6G358000/PRUPE_8G129700/PRUPE_6G049800/PRUPE_7G205600	-/-/-/-/-/-/-/-/-	pper:18793892/pper:18785370/pper:18770912/pper:18780753/pper:18770963/pper:18773654/pper:18766834/pper:18787302/pper:18771479	9
pper00620	Pyruvate metabolism	18/828	88/5113	0.170356	0.642956	PRUPE_1G146600/PRUPE_1G255200/PRUPE_2G091200/PRUPE_2G091600/PRUPE_6G172500/PRUPE_6G212400/PRUPE_7G221100/PRUPE_1G541200/PRUPE_7G224600/PRUPE_6G270200/PRUPE_4G259200/PRUPE_3G256800/PRUPE_8G056000/PRUPE_4G003300/PRUPE_2G160000/PRUPE_8G157300/PRUPE_4G279800/PRUPE_1G445400	-/-/-/-/-/-/-/-/-/-/-/-/-/-/-/-/-/-	pper:18792472/pper:18789616/pper:18770673/pper:18785428/pper:18772377/pper:18773149/pper:18769323/pper:18790559/pper:18771013/pper:18773276/pper:18781239/pper:18781625/pper:18767229/pper:18780173/pper:18787040/pper:18768488/pper:18778473/pper:18788804	18
pper00230	Purine metabolism	18/828	89/5113	0.183208	0.666465	PRUPE_1G105100/PRUPE_2G091200/PRUPE_2G109200/PRUPE_4G012000/PRUPE_5G007600/PRUPE_1G330700/PRUPE_1G424200/PRUPE_6G221200/PRUPE_7G211200/PRUPE_1G232300/PRUPE_5G055300/PRUPE_8G145000/PRUPE_8G043500/PRUPE_7G077500/PRUPE_1G542100/PRUPE_1G265900/PRUPE_5G015200/PRUPE_1G482300	-/-/-/-/-/-/-/-/-/-/-/-/-/-/-/-/-/-	pper:18789590/pper:18770673/pper:18784742/pper:18778458/pper:18777313/pper:18788417/pper:18790441/pper:18775126/pper:18769243/pper:18792805/pper:18777393/pper:18767164/pper:18767705/pper:18771727/pper:18792919/pper:18789902/pper:18777760/pper:18791647	18
pper04146	Peroxisome	17/828	84/5113	0.191043	0.666465	PRUPE_7G005300/PRUPE_I000100/PRUPE_5G011400/PRUPE_5G065100/PRUPE_4G018300/PRUPE_4G062000/PRUPE_7G067100/PRUPE_1G458600/PRUPE_6G350900/PRUPE_5G000200/PRUPE_4G258800/PRUPE_1G405700/PRUPE_4G148200/PRUPE_8G108600/PRUPE_8G108900/PRUPE_8G108400/PRUPE_6G282000	-/-/-/-/-/-/-/-/-/-/-/-/-/-/-/-/-	pper:18770306/pper:18787902/pper:18776773/pper:18776752/pper:18780854/pper:18778910/pper:18769254/pper:18791537/pper:18771986/pper:18775839/pper:18781078/pper:18793480/pper:18779102/pper:18767174/pper:18767174/pper:18767174/pper:18772118	17
pper00941	Flavonoid biosynthesis	13/828	62/5113	0.193673	0.666465	PRUPE_3G100800/PRUPE_3G101000/PRUPE_4G029700/PRUPE_2G263900/PRUPE_1G305100/PRUPE_1G580300/PRUPE_1G554400/PRUPE_1G580500/PRUPE_3G101500/PRUPE_2G303000/PRUPE_3G101900/PRUPE_6G136900/PRUPE_2G107300	-/-/-/-/-/-/-/-/-/-/-/-/-	pper:18781919/pper:18781919/pper:18778549/pper:18784995/pper:18789589/pper:18789709/pper:18789262/pper:18792412/pper:18784459/pper:18785090/pper:18783187/pper:18775123/pper:18786011	13
pper00900	Terpenoid backbone biosynthesis	11/828	52/5113	0.210929	0.672999	PRUPE_1G438100/PRUPE_1G472400/PRUPE_2G078000/PRUPE_2G078500/PRUPE_2G078900/PRUPE_8G224900/PRUPE_5G194300/PRUPE_1G144100/PRUPE_4G003300/PRUPE_8G100600/PRUPE_1G586600	-/-/-/-/-/-/-/-/-/-/-	pper:109949998/pper:18792377/pper:18778318/pper:18778318/pper:18778318/pper:18768182/pper:18776056/pper:18791401/pper:18780173/pper:18768576/pper:18791835	11
pper00603	Glycosphingolipid biosynthesis - globo and isoglobo series	3/828	10/5113	0.211552	0.672999	PRUPE_2G228000/PRUPE_2G001000/PRUPE_2G284900	-/-/-	pper:18787548/pper:18786523/pper:18773272	3
pper00740	Riboflavin metabolism	5/828	20/5113	0.212829	0.672999	PRUPE_2G112100/PRUPE_6G193700/PRUPE_7G211200/PRUPE_7G270800/PRUPE_7G077500	-/-/-/-/-	pper:18787251/pper:18774437/pper:18769243/pper:18769523/pper:18771727	5
pper00920	Sulfur metabolism	7/828	31/5113	0.226567	0.697133	PRUPE_1G014000/PRUPE_3G177200/PRUPE_1G167300/PRUPE_5G068700/PRUPE_6G221200/PRUPE_8G145000/PRUPE_6G338100	-/-/-/-/-/-/-	pper:18793879/pper:18782019/pper:18787828/pper:18778076/pper:18775126/pper:18767164/pper:18774068	7
pper00730	Thiamine metabolism	5/828	21/5113	0.24481	0.697133	PRUPE_1G472400/PRUPE_1G144100/PRUPE_4G205100/PRUPE_1G056900/PRUPE_1G119400	-/-/-/-/-	pper:18792377/pper:18791401/pper:18780719/pper:18792685/pper:18793273	5
pper00260	Glycine, serine and threonine metabolism	16/828	82/5113	0.245338	0.697133	PRUPE_1G243500/PRUPE_5G078900/PRUPE_1G412100/PRUPE_8G166000/PRUPE_6G209100/PRUPE_7G264000/PRUPE_1G243000/PRUPE_6G349500/PRUPE_1G458600/PRUPE_7G136900/PRUPE_4G258800/PRUPE_5G041300/PRUPE_6G177100/PRUPE_2G150300/PRUPE_3G075000/PRUPE_1G012100	-/-/-/-/-/-/-/-/-/-/-/-/-/-/-/-	pper:18792067/pper:18777493/pper:18788414/pper:18766854/pper:18774648/pper:18770318/pper:18788891/pper:18775260/pper:18791537/pper:18771604/pper:18781078/pper:18777607/pper:18774709/pper:18785893/pper:18782619/pper:18791561	16
pper00190	Oxidative phosphorylation	20/828	105/5113	0.246945	0.697133	PRUPE_1G421800/PRUPE_1G473400/PRUPE_2G193500/PRUPE_4G010800/PRUPE_6G092300/PRUPE_7G157400/PRUPE_5G228300/PRUPE_3G022700/PRUPE_8G077800/PRUPE_6G249900/PRUPE_2G041500/PRUPE_1G460700/PRUPE_3G078600/PRUPE_7G214000/PRUPE_3G312200/PRUPE_8G214700/PRUPE_3G092100/PRUPE_6G297800/PRUPE_4G020800/PRUPE_1G414300	-/-/-/-/-/-/-/-/-/-/-/-/-/-/-/-/-/-/-/-	pper:18792996/pper:18791693/pper:18786482/pper:18779290/pper:18774004/pper:18769691/pper:109949169/pper:18781851/pper:18768788/pper:18772824/pper:18786488/pper:18793814/pper:109946234/pper:18769397/pper:18783505/pper:18766573/pper:18782176/pper:18772644/pper:18781308/pper:18791571	20
pper03410	Base excision repair	9/828	43/5113	0.252714	0.697133	PRUPE_4G120400/PRUPE_4G125700/PRUPE_4G209500/PRUPE_6G130500/PRUPE_8G227600/PRUPE_3G090700/PRUPE_1G382800/PRUPE_5G191000/PRUPE_1G295200	-/-/-/-/-/-/-/-/-	pper:18781509/pper:18779140/pper:18780419/pper:109949569/pper:18768654/pper:18781881/pper:18790483/pper:18768654/pper:18793301	9
pper00053	Ascorbate and aldarate metabolism	10/828	49/5113	0.26217	0.697133	PRUPE_1G255200/PRUPE_3G286700/PRUPE_4G220800/PRUPE_7G046300/PRUPE_7G171200/PRUPE_8G157600/PRUPE_6G342800/PRUPE_6G155100/PRUPE_7G046500/PRUPE_4G279800	-/-/-/-/-/-/-/-/-/-	pper:18789616/pper:18783812/pper:18778931/pper:18769548/pper:18769065/pper:18766583/pper:18772650/pper:18772834/pper:18769548/pper:18778473	10
pper00380	Tryptophan metabolism	10/828	49/5113	0.26217	0.697133	PRUPE_1G255200/PRUPE_5G011400/PRUPE_8G161600/PRUPE_8G161800/PRUPE_4G003300/PRUPE_1G298700/PRUPE_6G296900/PRUPE_8G161700/PRUPE_5G178200/PRUPE_4G279800	-/-/-/-/-/-/-/-/-/-	pper:18789616/pper:18776773/pper:18766342/pper:18768316/pper:18780173/pper:18793399/pper:18775586/pper:18766761/pper:18776421/pper:18778473	10
pper00520	Amino sugar and nucleotide sugar metabolism	24/828	130/5113	0.27194	0.707043	PRUPE_1G204000/PRUPE_2G228000/PRUPE_5G208200/PRUPE_1G330700/PRUPE_6G342800/PRUPE_5G093300/PRUPE_7G218800/PRUPE_7G017700/PRUPE_1G100900/PRUPE_5G179900/PRUPE_6G301000/PRUPE_5G079000/PRUPE_1G196700/PRUPE_3G160500/PRUPE_3G232100/PRUPE_2G192700/PRUPE_8G143900/PRUPE_3G249900/PRUPE_6G154300/PRUPE_2G001000/PRUPE_1G559400/PRUPE_3G142100/PRUPE_1G134000/PRUPE_7G021300	-/-/-/-/-/-/-/-/-/-/-/-/-/-/-/-/-/-/-/-/-/-/-/-	pper:18793044/pper:18787548/pper:18777071/pper:18788417/pper:18772650/pper:18776204/pper:18771791/pper:18770566/pper:18792018/pper:18776755/pper:18773346/pper:18777305/pper:18792833/pper:18783524/pper:18783455/pper:18785393/pper:18767038/pper:18781748/pper:18774477/pper:18786523/pper:18789349/pper:18783561/pper:18789496/pper:18770464	24
pper00220	Arginine biosynthesis	7/828	33/5113	0.279413	0.710682	PRUPE_1G346600/PRUPE_1G500800/PRUPE_1G390500/PRUPE_2G142300/PRUPE_1G243000/PRUPE_1G232300/PRUPE_5G056900	-/-/-/-/-/-/-	pper:18789212/pper:18792444/pper:18791014/pper:18787435/pper:18788891/pper:18792805/pper:18775679	7
pper00052	Galactose metabolism	10/828	52/5113	0.32898	0.818951	PRUPE_1G111300/PRUPE_3G005100/PRUPE_4G103600/PRUPE_1G330700/PRUPE_5G093300/PRUPE_7G218800/PRUPE_3G056600/PRUPE_7G064000/PRUPE_1G251600/PRUPE_3G270200	-/-/-/-/-/-/-/-/-/-	pper:18792278/pper:18788009/pper:18781275/pper:18788417/pper:18776204/pper:18771791/pper:18783067/pper:18770520/pper:18789982/pper:18782314	10
pper03022	Basal transcription factors	9/828	47/5113	0.347629	0.847346	PRUPE_1G536300/PRUPE_3G255800/PRUPE_5G183700/PRUPE_5G217000/PRUPE_1G392800/PRUPE_7G002500/PRUPE_7G152500/PRUPE_3G252500/PRUPE_6G138300	-/-/-/-/-/-/-/-/-	pper:18791535/pper:18783011/pper:18777113/pper:18776806/pper:18791879/pper:18771628/pper:18769700/pper:18781645/pper:18772328	9
pper00450	Selenocompound metabolism	4/828	19/5113	0.370966	0.853987	PRUPE_5G129800/PRUPE_2G130800/PRUPE_1G566600/PRUPE_8G200100	-/-/-/-	pper:18776049/pper:18786630/pper:18789903/pper:18767042	4
pper00670	One carbon pool by folate	4/828	19/5113	0.370966	0.853987	PRUPE_4G012000/PRUPE_5G007600/PRUPE_6G209100/PRUPE_8G036900	-/-/-/-	pper:18778458/pper:18777313/pper:18774648/pper:18767862	4
pper00030	Pentose phosphate pathway	9/828	48/5113	0.372251	0.853987	PRUPE_1G322200/PRUPE_1G330700/PRUPE_2G143600/PRUPE_7G260700/PRUPE_8G085100/PRUPE_3G056600/PRUPE_7G165400/PRUPE_3G198600/PRUPE_6G267900	-/-/-/-/-/-/-/-/-	pper:109949846/pper:18788417/pper:18785217/pper:18769767/pper:18768059/pper:18783067/pper:18769483/pper:18781823/pper:18774825	9
pper00562	Inositol phosphate metabolism	12/828	67/5113	0.400594	0.873245	PRUPE_7G125200/PRUPE_2G250100/PRUPE_7G192000/PRUPE_3G034500/PRUPE_7G191000/PRUPE_8G100100/PRUPE_1G543400/PRUPE_6G057500/PRUPE_2G250000/PRUPE_6G180500/PRUPE_6G056700/PRUPE_2G182000	-/-/-/-/-/-/-/-/-/-/-/-	pper:18771021/pper:18785526/pper:18769972/pper:18782833/pper:18771295/pper:18766902/pper:18792697/pper:18774215/pper:18785127/pper:18774523/pper:18774669/pper:18787534	12
pper04933	AGE-RAGE signaling pathway in diabetic complications	3/828	14/5113	0.401222	0.873245	PRUPE_2G250100/PRUPE_2G250000/PRUPE_6G056700	-/-/-	pper:18785526/pper:18785127/pper:18774669	3
pper00340	Histidine metabolism	4/828	20/5113	0.4105	0.873245	PRUPE_1G255200/PRUPE_8G013600/PRUPE_8G026000/PRUPE_4G279800	-/-/-/-	pper:18789616/pper:18768498/pper:18768161/pper:18778473	4
pper00780	Biotin metabolism	4/828	20/5113	0.4105	0.873245	PRUPE_6G015200/PRUPE_1G557700/PRUPE_3G006500/PRUPE_8G053800	-/-/-/-	pper:18772294/pper:18789923/pper:18788054/pper:109946285	4
pper03060	Protein export	9/828	50/5113	0.421833	0.881329	PRUPE_2G158000/PRUPE_5G125900/PRUPE_1G239700/PRUPE_1G392100/PRUPE_8G230800/PRUPE_6G321700/PRUPE_6G276100/PRUPE_8G050200/PRUPE_8G050300	-/-/-/-/-/-/-/-/-	pper:18787615/pper:18776853/pper:18789926/pper:18792723/pper:18766303/pper:18774991/pper:18774383/pper:18783982/pper:18783982	9
pper00940	Phenylpropanoid biosynthesis	33/828	196/5113	0.432394	0.887545	PRUPE_2G287900/PRUPE_2G319700/PRUPE_3G097600/PRUPE_3G100800/PRUPE_3G101000/PRUPE_4G186300/PRUPE_5G154100/PRUPE_6G191800/PRUPE_6G223400/PRUPE_2G326300/PRUPE_1G580300/PRUPE_7G079100/PRUPE_5G136800/PRUPE_8G038900/PRUPE_3G107300/PRUPE_1G580500/PRUPE_3G101500/PRUPE_6G044900/PRUPE_5G230400/PRUPE_8G135100/PRUPE_7G129300/PRUPE_8G129800/PRUPE_1G087900/PRUPE_7G016500/PRUPE_3G101900/PRUPE_2G107300/PRUPE_2G2…	-/-/-/-/-/-/-/-/-/-/-/-/-/-/-/-/-/-/-/-/-/-/-/-/-/-/-/-/-/-/-/-/-	pper:18787352/pper:18784868/pper:18783603/pper:18781919/pper:18781919/pper:18780810/pper:18775963/pper:18775243/pper:18773443/pper:18786755/pper:18789709/pper:18769960/pper:18777851/pper:18768241/pper:18781615/pper:18792412/pper:18784459/pper:18771961/pper:18777625/pper:18767388/pper:18770881/pper:18767506/pper:18792923/pper:18770065/pper:18783187/pper:18786011/pper:18787098/pper:18774584/pper:18…	33
pper00945	Stilbenoid, diarylheptanoid and gingerol biosynthesis	7/828	40/5113	0.476722	0.942762	PRUPE_3G100800/PRUPE_3G101000/PRUPE_1G580300/PRUPE_1G580500/PRUPE_3G101500/PRUPE_3G101900/PRUPE_2G107300	-/-/-/-/-/-/-	pper:18781919/pper:18781919/pper:18789709/pper:18792412/pper:18784459/pper:18783187/pper:18786011	7
pper04712	Circadian rhythm - plant	7/828	40/5113	0.476722	0.942762	PRUPE_3G198200/PRUPE_2G198500/PRUPE_2G200400/PRUPE_5G198000/PRUPE_1G117000/PRUPE_3G054300/PRUPE_2G200300	-/-/-/-/-/-/-	pper:18782269/pper:18787728/pper:18785550/pper:18777795/pper:18788475/pper:18784243/pper:18785894	7
pper00563	Glycosylphosphatidylinositol (GPI)-anchor biosynthesis	5/828	28/5113	0.483468	0.942762	PRUPE_3G299200/PRUPE_6G010000/PRUPE_5G029600/PRUPE_8G200800/PRUPE_5G069900	-/-/-/-/-	pper:18782771/pper:18771944/pper:18776555/pper:18768399/pper:18777426	5
pper00240	Pyrimidine metabolism	10/828	59/5113	0.491873	0.943429	PRUPE_3G301400/PRUPE_4G123800/PRUPE_6G093800/PRUPE_2G114000/PRUPE_5G236800/PRUPE_7G211200/PRUPE_2G032600/PRUPE_6G157900/PRUPE_4G264000/PRUPE_3G071800	-/-/-/-/-/-/-/-/-/-	pper:18782196/pper:18780192/pper:18774420/pper:18787398/pper:18777397/pper:18769243/pper:18785298/pper:18772982/pper:18778568/pper:18782348	10
pper00650	Butanoate metabolism	4/828	23/5113	0.524607	0.989984	PRUPE_5G240300/PRUPE_4G003300/PRUPE_4G177500/PRUPE_5G043100	-/-/-/-	pper:18775971/pper:18780173/pper:18780452/pper:18776654	4
pper04136	Autophagy - other	6/828	38/5113	0.595432	1	PRUPE_2G065200/PRUPE_2G123000/PRUPE_7G140800/PRUPE_6G006900/PRUPE_8G151300/PRUPE_6G164000	-/-/-/-/-/-	pper:18786270/pper:18785434/pper:18769302/pper:18774920/pper:18766256/pper:18779822	6
pper00600	Sphingolipid metabolism	4/828	26/5113	0.626949	1	PRUPE_6G171900/PRUPE_6G197600/PRUPE_1G431600/PRUPE_1G356500	-/-/-/-	pper:18774118/pper:18775448/pper:18793402/pper:18792353	4
pper00966	Glucosinolate biosynthesis	2/828	13/5113	0.647043	1	PRUPE_5G178200/PRUPE_8G155300	-/-	pper:18776421/pper:18766367	2
pper03040	Spliceosome	34/828	220/5113	0.648531	1	PRUPE_1G069400/PRUPE_6G033200/PRUPE_6G329800/PRUPE_7G107600/PRUPE_7G107700/PRUPE_7G107900/PRUPE_7G241400/PRUPE_7G085400/PRUPE_1G255900/PRUPE_3G102200/PRUPE_1G094500/PRUPE_4G044200/PRUPE_5G003900/PRUPE_6G358100/PRUPE_6G118600/PRUPE_2G224900/PRUPE_1G084400/PRUPE_1G236900/PRUPE_6G342400/PRUPE_6G040300/PRUPE_5G244900/PRUPE_8G262900/PRUPE_2G214800/PRUPE_4G170100/PRUPE_1G085500/PRUPE_7G101500/PRUPE_1G4…	-/-/-/-/-/-/-/-/-/-/-/-/-/-/-/-/-/-/-/-/-/-/-/-/-/-/-/-/-/-/-/-/-/-	pper:18790850/pper:18775045/pper:18772792/pper:18771793/pper:18770392/pper:18770584/pper:18769693/pper:18771702/pper:18791111/pper:18783547/pper:18792287/pper:18778674/pper:18775827/pper:18771989/pper:18775181/pper:18786105/pper:18789545/pper:18792859/pper:18776035/pper:18772045/pper:18776037/pper:109950690/pper:18787316/pper:18778332/pper:18793787/pper:18771154/pper:18791365/pper:18782887/pper:1…	34
pper00510	N-Glycan biosynthesis	7/828	47/5113	0.657079	1	PRUPE_7G222300/PRUPE_8G083500/PRUPE_8G102600/PRUPE_1G245800/PRUPE_6G254200/PRUPE_5G029600/PRUPE_2G156000	-/-/-/-/-/-/-	pper:18769916/pper:18766685/pper:18767363/pper:18792252/pper:18772348/pper:18776555/pper:109947168	7
pper00270	Cysteine and methionine metabolism	16/828	106/5113	0.662725	1	PRUPE_1G014000/PRUPE_5G024100/PRUPE_6G212400/PRUPE_1G165200/PRUPE_3G004000/PRUPE_5G129800/PRUPE_1G390500/PRUPE_1G299500/PRUPE_5G240500/PRUPE_8G157300/PRUPE_7G233900/PRUPE_6G177100/PRUPE_7G018300/PRUPE_3G133100/PRUPE_6G338100/PRUPE_8G155300	-/-/-/-/-/-/-/-/-/-/-/-/-/-/-/-	pper:18793879/pper:18777830/pper:18773149/pper:18793654/pper:18788092/pper:18776049/pper:18791014/pper:18788515/pper:18775910/pper:18768488/pper:18771824/pper:18774709/pper:18770996/pper:18766018/pper:18774068/pper:18766367	16
pper00513	Various types of N-glycan biosynthesis	5/828	34/5113	0.665014	1	PRUPE_2G228000/PRUPE_7G222300/PRUPE_8G102600/PRUPE_2G001000/PRUPE_2G156000	-/-/-/-/-	pper:18787548/pper:18769916/pper:18767363/pper:18786523/pper:109947168	5
pper01210	2-Oxocarboxylic acid metabolism	8/828	54/5113	0.665779	1	PRUPE_1G500800/PRUPE_6G172500/PRUPE_1G390500/PRUPE_7G174800/PRUPE_1G243000/PRUPE_5G043100/PRUPE_5G178200/PRUPE_8G155300	-/-/-/-/-/-/-/-	pper:18792444/pper:18772377/pper:18791014/pper:18770920/pper:18788891/pper:18776654/pper:18776421/pper:18766367	8
pper00970	Aminoacyl-tRNA biosynthesis	10/828	68/5113	0.681721	1	PRUPE_1G582000/PRUPE_5G096900/PRUPE_7G057000/PRUPE_2G289400/PRUPE_2G130800/PRUPE_1G576900/PRUPE_5G041000/PRUPE_1G050600/PRUPE_8G200100/PRUPE_8G174300	-/-/-/-/-/-/-/-/-/-	pper:18792801/pper:18776471/pper:18771103/pper:18784863/pper:18786630/pper:18790338/pper:18778107/pper:18791435/pper:18767042/pper:18766931	10
pper01040	Biosynthesis of unsaturated fatty acids	3/828	21/5113	0.684787	1	PRUPE_5G065100/PRUPE_7G067100/PRUPE_8G018700	-/-/-	pper:18776752/pper:18769254/pper:18767537	3
pper03015	mRNA surveillance pathway	16/828	109/5113	0.70729	1	PRUPE_1G140000/PRUPE_1G541600/PRUPE_1G562800/PRUPE_1G574900/PRUPE_7G167800/PRUPE_6G006900/PRUPE_3G202600/PRUPE_6G318800/PRUPE_1G581100/PRUPE_3G272100/PRUPE_7G234900/PRUPE_6G349000/PRUPE_1G461200/PRUPE_8G220600/PRUPE_4G242800/PRUPE_2G231500	-/-/-/-/-/-/-/-/-/-/-/-/-/-/-/-	pper:18789700/pper:18789207/pper:18790315/pper:18793791/pper:18770211/pper:18774920/pper:18782497/pper:18772898/pper:18791439/pper:18784353/pper:18771725/pper:18773380/pper:18788275/pper:18766629/pper:18781000/pper:18784900	16
pper00010	Glycolysis / Gluconeogenesis	19/828	129/5113	0.712551	1	PRUPE_1G146600/PRUPE_1G255200/PRUPE_1G356700/PRUPE_2G091200/PRUPE_1G541200/PRUPE_1G330700/PRUPE_7G218800/PRUPE_7G260700/PRUPE_8G085100/PRUPE_3G056600/PRUPE_8G018600/PRUPE_8G056000/PRUPE_7G165400/PRUPE_7G136900/PRUPE_1G543900/PRUPE_4G279800/PRUPE_6G267900/PRUPE_6G232800/PRUPE_3G270200	-/-/-/-/-/-/-/-/-/-/-/-/-/-/-/-/-/-/-	pper:18792472/pper:18789616/pper:18793903/pper:18770673/pper:18790559/pper:18788417/pper:18771791/pper:18769767/pper:18768059/pper:18783067/pper:18766425/pper:18767229/pper:18769483/pper:18771604/pper:18793263/pper:18778473/pper:18774825/pper:18775147/pper:18782314	19
pper00073	Cutin, suberine and wax biosynthesis	4/828	29/5113	0.714075	1	PRUPE_2G086300/PRUPE_8G229200/PRUPE_8G128700/PRUPE_6G351100	-/-/-/-	pper:18787311/pper:18766385/pper:18768701/pper:18772192	4
pper00910	Nitrogen metabolism	5/828	36/5113	0.715327	1	PRUPE_1G346600/PRUPE_8G025400/PRUPE_5G056900/PRUPE_7G109300/PRUPE_1G530700	-/-/-/-/-	pper:18789212/pper:18768989/pper:18775679/pper:18769448/pper:18791063	5
pper00290	Valine, leucine and isoleucine biosynthesis	3/828	23/5113	0.744617	1	PRUPE_6G172500/PRUPE_5G043100/PRUPE_8G155300	-/-/-	pper:18772377/pper:18776654/pper:18766367	3
pper00100	Steroid biosynthesis	4/828	31/5113	0.763277	1	PRUPE_3G022300/PRUPE_1G345300/PRUPE_1G214000/PRUPE_8G156800	-/-/-/-	pper:18783828/pper:18793320/pper:18790148/pper:18767485	4
pper00904	Diterpenoid biosynthesis	4/828	31/5113	0.763277	1	PRUPE_4G204600/PRUPE_8G196800/PRUPE_8G196900/PRUPE_2G150700	-/-/-/-	pper:18779090/pper:18767393/pper:18767463/pper:18787720	4
pper03008	Ribosome biogenesis in eukaryotes	14/828	101/5113	0.778561	1	PRUPE_1G367600/PRUPE_1G568900/PRUPE_2G273000/PRUPE_2G326400/PRUPE_3G244000/PRUPE_4G275000/PRUPE_5G084300/PRUPE_7G241400/PRUPE_8G084800/PRUPE_8G262300/PRUPE_7G040700/PRUPE_3G135900/PRUPE_2G030400/PRUPE_3G100900	-/-/-/-/-/-/-/-/-/-/-/-/-/-	pper:18792164/pper:109946556/pper:18787348/pper:18786057/pper:18783215/pper:18781314/pper:18775652/pper:18769693/pper:18768632/pper:18767717/pper:18771096/pper:18766067/pper:18787062/pper:18793288	14
pper00591	Linoleic acid metabolism	2/828	17/5113	0.787857	1	PRUPE_6G324300/PRUPE_6G324400	-/-	pper:18774870/pper:18774983	2
pper02010	ABC transporters	4/828	33/5113	0.805625	1	PRUPE_7G129600/PRUPE_2G229100/PRUPE_1G103800/PRUPE_4G073000	-/-/-/-	pper:18770709/pper:18784883/pper:18789524/pper:18778564	4
pper04070	Phosphatidylinositol signaling system	8/828	62/5113	0.808671	1	PRUPE_7G125200/PRUPE_2G250100/PRUPE_7G191000/PRUPE_8G100100/PRUPE_1G543400/PRUPE_2G250000/PRUPE_6G056700/PRUPE_2G182000	-/-/-/-/-/-/-/-	pper:18771021/pper:18785526/pper:18771295/pper:18766902/pper:18792697/pper:18785127/pper:18774669/pper:18787534	8
pper00261	Monobactam biosynthesis	1/828	10/5113	0.829388	1	PRUPE_7G270700	-	pper:18769021	1
pper00500	Starch and sucrose metabolism	21/828	155/5113	0.846237	1	PRUPE_1G283400/PRUPE_1G331000/PRUPE_4G103600/PRUPE_8G085400/PRUPE_8G244800/PRUPE_8G264300/PRUPE_1G330700/PRUPE_7G218800/PRUPE_3G266700/PRUPE_7G211200/PRUPE_8G003700/PRUPE_6G173200/PRUPE_2G170000/PRUPE_1G196700/PRUPE_1G463500/PRUPE_3G160500/PRUPE_5G230400/PRUPE_1G331300/PRUPE_8G269200/PRUPE_2G308300/PRUPE_8G264200	-/-/-/-/-/-/-/-/-/-/-/-/-/-/-/-/-/-/-/-/-	pper:18793797/pper:18792174/pper:18781275/pper:18768413/pper:18768328/pper:18767223/pper:18788417/pper:18771791/pper:18782349/pper:18769243/pper:18768098/pper:18772517/pper:18786771/pper:18792833/pper:18789912/pper:18783524/pper:18777625/pper:18790109/pper:18767546/pper:18785051/pper:18767692	21
pper00400	Phenylalanine, tyrosine and tryptophan biosynthesis	5/828	43/5113	0.848392	1	PRUPE_3G196200/PRUPE_6G191200/PRUPE_1G390500/PRUPE_6G119200/PRUPE_3G133100	-/-/-/-/-	pper:18781978/pper:18774550/pper:18791014/pper:18774516/pper:18766018	5
pper04122	Sulfur relay system	1/828	11/5113	0.857071	1	PRUPE_2G189500	-	pper:18784591	1
pper00592	alpha-Linolenic acid metabolism	8/828	66/5113	0.86007	1	PRUPE_1G306100/PRUPE_1G375700/PRUPE_8G195800/PRUPE_5G065100/PRUPE_8G018600/PRUPE_7G067100/PRUPE_1G386300/PRUPE_1G548300	-/-/-/-/-/-/-/-	pper:18788592/pper:18789736/pper:18768260/pper:18776752/pper:18766425/pper:18769254/pper:18789632/pper:18793087	8
pper01230	Biosynthesis of amino acids	30/828	218/5113	0.863224	1	PRUPE_1G014000/PRUPE_1G322200/PRUPE_1G346600/PRUPE_1G500800/PRUPE_2G091200/PRUPE_3G196200/PRUPE_6G054800/PRUPE_6G172500/PRUPE_7G270700/PRUPE_3G004000/PRUPE_6G191200/PRUPE_1G390500/PRUPE_7G174800/PRUPE_2G143600/PRUPE_8G085100/PRUPE_3G056600/PRUPE_8G013600/PRUPE_2G142300/PRUPE_6G209100/PRUPE_7G045500/PRUPE_6G119200/PRUPE_1G243000/PRUPE_6G349500/PRUPE_7G165400/PRUPE_7G136900/PRUPE_5G043100/PRUPE_7G0…	-/-/-/-/-/-/-/-/-/-/-/-/-/-/-/-/-/-/-/-/-/-/-/-/-/-/-/-/-/-	pper:18793879/pper:109949846/pper:18789212/pper:18792444/pper:18770673/pper:18781978/pper:18774233/pper:18772377/pper:18769021/pper:18788092/pper:18774550/pper:18791014/pper:18770920/pper:18785217/pper:18768059/pper:18783067/pper:18768498/pper:18787435/pper:18774648/pper:18769482/pper:18774516/pper:18788891/pper:18775260/pper:18769483/pper:18771604/pper:18776654/pper:18770996/pper:18775147/pper:1…	30
pper03440	Homologous recombination	6/828	52/5113	0.86841	1	PRUPE_1G173400/PRUPE_4G209500/PRUPE_1G253600/PRUPE_2G256800/PRUPE_1G344400/PRUPE_8G089900	-/-/-/-/-/-	pper:18788344/pper:18780419/pper:18789477/pper:18786216/pper:18793786/pper:18768934	6
pper04016	MAPK signaling pathway - plant	21/828	159/5113	0.876336	1	PRUPE_2G058400/PRUPE_2G058500/PRUPE_2G175200/PRUPE_5G231400/PRUPE_6G338500/PRUPE_8G026300/PRUPE_5G011400/PRUPE_1G480700/PRUPE_2G239700/PRUPE_2G185800/PRUPE_1G325700/PRUPE_5G236900/PRUPE_8G265200/PRUPE_7G138200/PRUPE_7G244300/PRUPE_7G163300/PRUPE_2G298100/PRUPE_2G256700/PRUPE_1G521800/PRUPE_2G070300/PRUPE_1G558800	-/-/-/-/-/-/-/-/-/-/-/-/-/-/-/-/-/-/-/-/-	pper:18786295/pper:18786541/pper:18785815/pper:18777141/pper:18773196/pper:18767906/pper:18776773/pper:18790012/pper:18785365/pper:18785845/pper:18792187/pper:18776040/pper:18768052/pper:18771406/pper:18769697/pper:18769801/pper:18784921/pper:18784666/pper:18789413/pper:18786295/pper:18792858	21
pper00514	Other types of O-glycan biosynthesis	1/828	12/5113	0.880267	1	PRUPE_6G355200	-	pper:18774721	1
pper00020	Citrate cycle (TCA cycle)	5/828	48/5113	0.90795	1	PRUPE_6G212400/PRUPE_1G541200/PRUPE_7G174800/PRUPE_8G056000/PRUPE_8G157300	-/-/-/-/-	pper:18773149/pper:18790559/pper:18770920/pper:18767229/pper:18768488	5
pper00909	Sesquiterpenoid and triterpenoid biosynthesis	5/828	49/5113	0.917044	1	PRUPE_1G438100/PRUPE_4G126600/PRUPE_8G156800/PRUPE_4G126400/PRUPE_4G125400	-/-/-/-/-	pper:109949998/pper:18781109/pper:18767485/pper:18781109/pper:18779527	5
pper03030	DNA replication	5/828	49/5113	0.917044	1	PRUPE_4G209500/PRUPE_1G253600/PRUPE_6G130500/PRUPE_1G456900/PRUPE_1G194700	-/-/-/-/-	pper:18780419/pper:18789477/pper:109949569/pper:18790591/pper:18790720	5
pper00565	Ether lipid metabolism	2/828	24/5113	0.919263	1	PRUPE_1G382400/PRUPE_7G175400	-/-	pper:18790166/pper:18770169	2
pper00300	Lysine biosynthesis	1/828	15/5113	0.929628	1	PRUPE_7G270700	-	pper:18769021	1
pper00902	Monoterpenoid biosynthesis	2/828	25/5113	0.930067	1	PRUPE_2G161100/PRUPE_6G151900	-/-	pper:18785816/pper:18773396	2
pper04130	SNARE interactions in vesicular transport	4/828	43/5113	0.934478	1	PRUPE_7G022400/PRUPE_1G466200/PRUPE_5G230500/PRUPE_3G096500	-/-/-/-	pper:18769339/pper:18791867/pper:18776739/pper:18783350	4
pper00561	Glycerolipid metabolism	8/828	77/5113	0.946405	1	PRUPE_1G255200/PRUPE_1G446700/PRUPE_7G203400/PRUPE_1G317400/PRUPE_5G238400/PRUPE_3G091800/PRUPE_4G279800/PRUPE_3G075000	-/-/-/-/-/-/-/-	pper:18789616/pper:18792313/pper:18771381/pper:18793307/pper:18777545/pper:18781759/pper:18778473/pper:18782619	8
pper04141	Protein processing in endoplasmic reticulum	28/828	229/5113	0.964465	1	PRUPE_1G407300/PRUPE_4G212700/PRUPE_6G065900/PRUPE_7G107600/PRUPE_7G107700/PRUPE_7G107900/PRUPE_7G222300/PRUPE_7G257600/PRUPE_2G243800/PRUPE_6G028600/PRUPE_5G125900/PRUPE_1G122700/PRUPE_8G102600/PRUPE_1G056500/PRUPE_7G181000/PRUPE_3G102200/PRUPE_7G079200/PRUPE_7G185000/PRUPE_6G073100/PRUPE_3G034800/PRUPE_6G321700/PRUPE_1G407100/PRUPE_7G217500/PRUPE_4G046100/PRUPE_6G266500/PRUPE_3G017400/PRUPE_4G1…	-/-/-/-/-/-/-/-/-/-/-/-/-/-/-/-/-/-/-/-/-/-/-/-/-/-/-/-	pper:18793718/pper:18779283/pper:18774990/pper:18771793/pper:18770392/pper:18770584/pper:18769916/pper:18769019/pper:18786213/pper:18773532/pper:18776853/pper:18792254/pper:18767363/pper:18793899/pper:18769913/pper:18783547/pper:18769076/pper:18769722/pper:18774702/pper:18781646/pper:18774991/pper:18789402/pper:18769233/pper:18778868/pper:18773115/pper:18781679/pper:18778873/pper:18780112	28
pper03018	RNA degradation	11/828	105/5113	0.965263	1	PRUPE_1G065000/PRUPE_1G367600/PRUPE_6G002500/PRUPE_1G391900/PRUPE_3G056600/PRUPE_4G140400/PRUPE_2G213500/PRUPE_1G056300/PRUPE_8G247600/PRUPE_8G221200/PRUPE_4G254800	-/-/-/-/-/-/-/-/-/-/-	pper:18792433/pper:18792164/pper:18774959/pper:18790464/pper:18783067/pper:18778527/pper:18786723/pper:18790129/pper:18768353/pper:18766506/pper:18781541	11
pper00905	Brassinosteroid biosynthesis	3/828	40/5113	0.968182	1	PRUPE_1G292000/PRUPE_1G291800/PRUPE_3G050900	-/-/-	pper:109947944/pper:18790512/pper:18784338	3
pper00908	Zeatin biosynthesis	1/828	20/5113	0.971002	1	PRUPE_8G243600	-	pper:18766570	1
pper03013	RNA transport	19/828	169/5113	0.974529	1	PRUPE_1G463300/PRUPE_1G562800/PRUPE_6G033200/PRUPE_4G205000/PRUPE_1G009800/PRUPE_1G046600/PRUPE_2G313900/PRUPE_3G206800/PRUPE_1G581100/PRUPE_5G116300/PRUPE_3G150800/PRUPE_1G434400/PRUPE_3G206500/PRUPE_1G000600/PRUPE_3G037400/PRUPE_3G063700/PRUPE_5G187500/PRUPE_5G151700/PRUPE_2G231500	-/-/-/-/-/-/-/-/-/-/-/-/-/-/-/-/-/-/-	pper:18793346/pper:18790315/pper:18775045/pper:18778233/pper:18793596/pper:18789840/pper:18784730/pper:18792065/pper:18791439/pper:18775657/pper:18782887/pper:18791628/pper:18784344/pper:18791958/pper:18784288/pper:18782633/pper:18777964/pper:18777719/pper:18784900	19
pper00564	Glycerophospholipid metabolism	9/828	95/5113	0.979604	1	PRUPE_2G044500/PRUPE_1G317400/PRUPE_7G240800/PRUPE_1G382400/PRUPE_7G175400/PRUPE_5G205800/PRUPE_1G067900/PRUPE_2G209000/PRUPE_3G078700	-/-/-/-/-/-/-/-/-	pper:18786204/pper:18793307/pper:18769210/pper:18790166/pper:18770169/pper:18777688/pper:18792438/pper:18784680/pper:18782351	9
pper03050	Proteasome	5/828	62/5113	0.98069	1	PRUPE_2G053000/PRUPE_4G118100/PRUPE_2G117100/PRUPE_1G006500/PRUPE_6G096800	-/-/-/-/-	pper:18792463/pper:18780233/pper:18785067/pper:18790236/pper:18773332	5
pper03420	Nucleotide excision repair	5/828	62/5113	0.98069	1	PRUPE_4G209500/PRUPE_1G253600/PRUPE_6G130500/PRUPE_1G194700/PRUPE_6G329400	-/-/-/-/-	pper:18780419/pper:18789477/pper:109949569/pper:18790720/pper:18772181	5
pper03010	Ribosome	35/828	292/5113	0.984458	1	PRUPE_1G013500/PRUPE_1G047000/PRUPE_1G172800/PRUPE_1G228200/PRUPE_1G243800/PRUPE_1G502000/PRUPE_2G035900/PRUPE_2G157900/PRUPE_3G019000/PRUPE_3G053900/PRUPE_3G056900/PRUPE_4G101600/PRUPE_4G110800/PRUPE_4G115200/PRUPE_5G019600/PRUPE_5G052800/PRUPE_6G192100/PRUPE_7G040900/PRUPE_7G092200/PRUPE_7G183900/PRUPE_7G215000/PRUPE_8G031000/PRUPE_8G261700/PRUPE_2G119100/PRUPE_3G096800/PRUPE_1G195400/PRUPE_2G2…	-/-/-/-/-/-/-/-/-/-/-/-/-/-/-/-/-/-/-/-/-/-/-/-/-/-/-/-/-/-/-/-/-/-/-	pper:18790089/pper:18772748/pper:18792917/pper:18791413/pper:18788978/pper:18792525/pper:18785459/pper:18785483/pper:18781943/pper:18782203/pper:18781736/pper:18779553/pper:18780304/pper:18781344/pper:18776631/pper:18785770/pper:18772532/pper:18769970/pper:18769749/pper:18769216/pper:18771674/pper:18768572/pper:18767582/pper:18785770/pper:18783948/pper:18792427/pper:109947498/pper:18767456/pper:1…	35
pper04145	Phagosome	6/828	74/5113	0.986785	1	PRUPE_4G010800/PRUPE_6G092300/PRUPE_7G230200/PRUPE_3G022700/PRUPE_3G312200/PRUPE_7G191000	-/-/-/-/-/-	pper:18779290/pper:18774004/pper:18769848/pper:18781851/pper:18783505/pper:18771295	6
pper00460	Cyanoamino acid metabolism	7/828	83/5113	0.987335	1	PRUPE_1G093000/PRUPE_1G430400/PRUPE_6G209100/PRUPE_5G230400/PRUPE_6G134900/PRUPE_7G100200/PRUPE_1G092500	-/-/-/-/-/-/-	pper:109946273/pper:18792423/pper:18774648/pper:18777625/pper:18773594/pper:18770202/pper:18792725	7
pper03430	Mismatch repair	2/828	39/5113	0.991485	1	PRUPE_1G253600/PRUPE_1G194700	-/-	pper:18789477/pper:18790720	2
pper04626	Plant-pathogen interaction	33/828	287/5113	0.991561	1	PRUPE_1G189000/PRUPE_1G301400/PRUPE_2G175200/PRUPE_3G202000/PRUPE_3G259100/PRUPE_4G092600/PRUPE_5G162000/PRUPE_5G165000/PRUPE_6G142800/PRUPE_6G143000/PRUPE_6G199400/PRUPE_6G200100/PRUPE_6G200900/PRUPE_7G133900/PRUPE_6G028600/PRUPE_7G053100/PRUPE_3G003900/PRUPE_5G184800/PRUPE_8G246000/PRUPE_5G110500/PRUPE_2G283700/PRUPE_3G091800/PRUPE_8G094000/PRUPE_6G039700/PRUPE_7G060700/PRUPE_6G199700/PRUPE_2G2…	-/-/-/-/-/-/-/-/-/-/-/-/-/-/-/-/-/-/-/-/-/-/-/-/-/-/-/-/-/-/-/-/-	pper:18793506/pper:18790086/pper:18785815/pper:18782207/pper:18782482/pper:18780174/pper:18775789/pper:18775972/pper:18774541/pper:18774541/pper:18774035/pper:18774446/pper:18774035/pper:18769161/pper:18773532/pper:18771344/pper:18788081/pper:18777194/pper:18767536/pper:18777474/pper:18787631/pper:18781759/pper:18787605/pper:18772665/pper:18772665/pper:18775483/pper:18787605/pper:109948943/pper:1…	33
pper00062	Fatty acid elongation	1/828	33/5113	0.99712	1	PRUPE_5G063800	-	pper:18775795	1
pper04120	Ubiquitin mediated proteolysis	10/828	137/5113	0.999448	1	PRUPE_1G035400/PRUPE_7G222000/PRUPE_1G141000/PRUPE_1G153200/PRUPE_5G145200/PRUPE_1G373500/PRUPE_7G080800/PRUPE_1G099100/PRUPE_7G156300/PRUPE_2G323700	-/-/-/-/-/-/-/-/-/-	pper:18788393/pper:18770744/pper:18788738/pper:18792137/pper:18777735/pper:18788189/pper:18771881/pper:18788880/pper:18771126/pper:18784990	10
pper00480	Glutathione metabolism	7/828	122/5113	0.999894	1	PRUPE_5G228000/PRUPE_7G171200/PRUPE_8G260300/PRUPE_1G264900/PRUPE_3G178300/PRUPE_3G198600/PRUPE_3G178100	-/-/-/-/-/-/-	pper:18776053/pper:18769065/pper:18767284/pper:18792449/pper:18782598/pper:18781823/pper:18783070	7
pper00040	Pentose and glucuronate interconversions	5/828	165/5113	1	1	PRUPE_1G239900/PRUPE_7G269200/PRUPE_4G025200/PRUPE_3G296600/PRUPE_2G278300	-/-/-/-/-	pper:18788873/pper:18769382/pper:18779699/pper:18783901/pper:18786658	5
